# Supplementary material for: Unravelling the Genetic Basis of Moisture Deficit Stress Tolerance in Wheat for Seedling Vigour-Related Traits and Root Traits Using Genome-Wide Association Study
Source: Genes (Basel). 2023 Sep 30;14(10):1902. doi: 10.3390/genes14101902 (PMC10606372; doi:10.3390/genes14101902)
Supplement: Supplementary file 1 [file genes-14-01902-s001.zip]

Archive with 4 entries (4 files):
- Phenotypic data.csv
- Supplementary Table 1.pdf
- Supplementary table 2 and 3.pdf
- Supplementary table 4.pdf
