# Supplementary material for: Unravelling the Genetic Basis of Moisture Deficit Stress Tolerance in Wheat for Seedling Vigour-Related Traits and Root Traits Using Genome-Wide Association Study
Source: Genes (Basel). 2023 Sep 30;14(10):1902. doi: 10.3390/genes14101902 (PMC10606372; doi:10.3390/genes14101902)
Supplement: Supplementary file 1 [file genes-14-01902-s001.zip › Phenotypic data.csv]

Genotype	Gen Number	Season	Treatment	REP	RE	GP	MGT	CL	SL	SDW	SVI-I	SVI-II	RL	RSA	RD	RV	RT	RF	AUC
Kachu_1	2	S1	C	1	1.284039775	1.284039775	2.00	3.48	20.30	14.40	1867.6	1324.8	37.04	6.32	0.54	0.086	91.60	112.60	146.00
Pissi-local	3	S1	C	1	1.369438406	1.369438406	2.00	3.20	16.84	10.30	1616.6	988.8	21.59	3.58	1.47	0.050	23.00	39.00	152.34
CS41	4	S1	C	1	1.217054721	1.570796327	2.12	2.40	24.40	18.40	2440.0	1840.0	42.33	7.78	0.60	0.116	55.60	47.80	148.80
HD2687	5	S1	C	1	1.107148718	1.217054721	2.14	2.76	20.50	12.60	1804.0	1108.8	34.10	5.79	0.56	0.087	26.40	35.80	130.45
CS93	7	S1	C	1	1.284039775	1.284039775	2.00	2.90	20.20	12.50	1858.4	1150.0	44.10	7.06	0.51	0.090	39.60	44.60	146.00
CS32	8	S1	C	1	0.684719203	1.217054721	2.68	4.02	19.00	14.00	1672.0	1232.0	34.06	7.59	0.70	0.135	64.00	93.60	122.66
CS66	9	S1	C	1	1.570796327	1.570796327	2.00	3.24	23.40	20.40	2340.0	2040.0	41.54	6.35	0.49	0.077	45.60	37.40	158.19
DL1266-2	10	S1	C	1	1.159279481	1.284039775	2.09	3.82	19.50	12.60	1794.0	1159.2	39.23	7.12	0.60	0.097	28.20	38.20	149.32
CS141	14	S1	C	1	1.570796327	1.570796327	2.00	3.26	23.50	21.40	2350.0	2140.0	43.59	6.81	0.50	0.086	39.80	42.20	158.19
NP852	16	S1	C	1	1.249045772	1.249045772	2.00	4.24	15.96	13.80	1436.4	1242.0	46.00	7.74	0.54	0.089	50.04	46.70	142.36
Lok1	17	S1	C	1	1.058823639	1.570796327	2.32	3.34	24.25	18.40	2425.0	1840.0	31.40	6.57	0.60	0.110	43.92	49.18	148.54
NIAW34	18	S1	C	1	1.217054721	1.369438406	2.13	5.67	18.97	8.20	1821.1	787.2	30.15	5.70	0.60	0.086	20.20	27.80	142.65
HD2329	19	S1	C	1	1.570796327	1.570796327	2.00	3.34	20.00	20.50	2000.0	2050.0	36.69	6.98	0.61	0.107	31.80	19.40	158.19
LOKBOLD	20	S1	C	1	1.369438406	1.369438406	2.00	5.00	22.80	17.30	2188.8	1660.8	35.26	6.02	0.54	0.081	17.54	26.76	152.34
UP262	21	S1	C	1	1.570796327	1.570796327	2.00	3.66	21.40	13.10	2140.0	1310.0	28.99	4.32	0.05	0.473	17.00	9.00	158.19
DBW51	22	S1	C	1	1.570796327	1.570796327	2.00	2.88	21.50	12.90	2150.0	1290.0	38.02	7.16	0.56	0.098	30.14	32.80	158.19
Chiriya3	23	S1	C	1	1.570796327	1.570796327	2.00	3.20	21.60	16.10	2160.0	1610.0	31.14	6.22	0.64	0.099	26.80	33.40	158.19
CS17	25	S1	C	1	1.369438406	1.570796327	2.04	3.36	26.20	16.80	2620.0	1680.0	30.24	4.85	0.51	0.062	37.50	32.00	151.55
HD3237	26	S1	C	1	1.284039775	1.284039775	2.00	3.33	22.88	10.80	2105.0	993.6	43.32	7.65	0.56	0.108	65.00	80.40	146.00
HI1500	29	S1	C	1	1.570796327	1.570796327	2.00	4.98	18.88	11.60	1888.0	1160.0	41.72	6.92	0.53	0.092	23.80	26.40	158.19
CS74	30	S1	C	1	1.284039775	1.284039775	2.00	2.96	20.00	14.20	1840.0	1306.4	41.28	6.96	0.54	0.094	25.83	29.83	146.00
HD2833	31	S1	C	1	1.570796327	1.570796327	2.00	3.04	21.20	15.20	2120.0	1520.0	45.22	7.60	0.54	0.102	78.20	89.00	158.19
CS7	32	S1	C	1	1.570796327	1.570796327	2.00	3.06	15.50	16.60	1550.0	1660.0	35.62	6.57	0.59	0.097	45.60	51.80	158.19
K9465	33	S1	C	1	1.107148718	1.159279481	2.05	3.45	14.33	7.20	1203.7	604.8	30.80	5.04	0.07	0.522	22.00	12.00	126.96
MP1358	34	S1	C	1	1.369438406	1.369438406	2.00	3.38	19.27	10.50	1849.9	1008.0	31.21	5.63	0.57	0.082	22.40	15.80	152.34
CS129	35	S1	C	1	1.284039775	1.284039775	2.00	3.90	19.20	16.80	1766.4	1545.6	34.00	5.46	0.51	0.070	24.20	32.20	146.00
CS128	36	S1	C	1	1.570796327	1.570796327	2.00	3.80	18.20	11.60	1820.0	1160.0	44.51	7.16	0.51	0.092	62.00	55.60	158.19
HI1544	38	S1	C	1	1.217054721	1.284039775	2.04	3.43	22.61	11.40	2080.1	1048.8	37.56	6.59	0.56	0.092	29.40	31.40	139.24
CS112	39	S1	C	1	1.159279481	1.159279481	2.00	3.39	20.24	9.80	1700.2	823.2	37.20	5.45	0.06	0.468	21.00	9.00	132.70
CG1029	40	S1	C	1	1.159279481	1.159279481	2.00	3.18	21.89	15.40	1838.8	1293.6	40.61	5.75	0.46	0.067	112.00	31.00	132.70
LOK67	49	S1	C	1	1.570796327	1.570796327	2.00	3.02	23.20	15.00	2320.0	1500.0	42.19	7.32	0.55	0.102	61.40	72.20	158.19
PBW644	51	S1	C	1	1.284039775	1.284039775	2.00	2.54	23.23	8.60	2137.2	791.2	43.33	6.70	0.49	0.082	28.56	33.00	146.00
DBW110	52	S1	C	1	1.369438406	1.570796327	2.04	2.72	20.10	13.00	2010.0	1300.0	28.09	5.28	0.60	0.080	86.83	112.17	151.55
NW1014	56	S1	C	1	1.369438406	1.369438406	2.00	2.99	28.95	11.40	2779.2	1094.4	40.89	7.06	0.56	0.097	92.50	93.67	152.34
CS110	57	S1	C	1	1.217054721	1.570796327	2.12	3.22	23.30	17.00	2330.0	1700.0	42.60	7.98	0.60	0.120	53.60	56.60	148.80
HS611	58	S1	C	1	1.369438406	1.570796327	1.92	3.28	23.10	15.60	2310.0	1560.0	46.32	8.06	0.55	0.112	57.80	56.60	152.34
HD3171	59	S1	C	1	1.570796327	1.570796327	2.00	2.94	19.20	13.80	1920.0	1380.0	44.71	6.56	0.47	0.077	30.40	36.80	158.19
PBW681	61	S1	C	1	1.369438406	1.570796327	2.04	2.84	24.30	16.30	2430.0	1630.0	42.29	7.79	0.58	0.115	98.60	88.80	151.55
DBW222	62	S1	C	1	1.570796327	1.570796327	2.00	2.66	19.30	14.70	1930.0	1470.0	38.56	6.65	0.09	0.550	26.00	19.00	158.19
CS58	63	S1	C	1	0.927295218	0.96953211	2.06	4.28	21.80	13.50	1482.4	918.0	34.88	5.61	0.51	0.072	27.80	27.60	102.51
MACS6222	65	S1	C	1	1.369438406	1.369438406	2.00	3.96	19.59	21.10	1880.6	2025.6	68.47	11.85	0.55	0.163	43.60	41.80	152.34
RAJ4229	66	S1	C	1	1.217054721	1.369438406	2.21	3.38	23.20	15.60	2227.2	1497.6	35.20	7.11	0.66	0.116	83.20	89.80	148.80
CS53	67	S1	C	1	1.217054721	1.284039775	2.04	3.94	21.30	16.70	1959.6	1536.4	31.41	5.94	0.61	0.090	32.40	39.00	139.24
IC42	68	S1	C	1	1.369438406	1.369438406	2.00	3.14	20.90	15.90	2006.4	1526.4	41.93	5.86	0.44	0.066	24.80	21.60	152.34
RAJ4037	69	S1	C	1	1.570796327	1.570796327	2.00	3.04	20.20	18.00	2020.0	1800.0	49.40	8.06	0.52	0.105	72.50	42.75	158.19
Raj3077	70	S1	C	1	1.570796327	1.570796327	2.00	3.20	19.20	16.80	1920.0	1680.0	46.71	8.58	0.58	0.126	35.00	42.40	158.19
HD2864	71	S1	C	1	1.369438406	1.570796327	2.04	3.15	25.30	10.30	2530.0	1030.0	24.14	4.62	0.97	0.074	33.50	55.33	151.55
CS38	72	S1	C	1	1.570796327	1.570796327	2.00	2.76	25.60	17.20	2560.0	1720.0	35.45	6.66	0.08	0.499	12.00	24.00	158.19
UP2425	73	S1	C	1	1.107148718	1.570796327	2.28	3.24	22.20	15.00	2220.0	1500.0	27.61	4.99	0.57	0.072	23.00	23.80	149.31
Drysdale	75	S1	C	1	1.369438406	1.369438406	2.00	2.80	18.20	12.20	1747.2	1171.2	29.70	4.81	0.51	0.062	22.40	29.00	75.80
VL892	78	S1	C	1	1.369438406	1.369438406	2.00	3.03	25.23	12.30	2422.1	1180.8	38.25	8.49	0.71	0.151	27.80	46.80	152.34
CS42	80	S1	C	1	1.570796327	1.570796327	2.00	3.92	25.20	16.50	2520.0	1650.0	40.11	7.09	0.57	0.102	42.60	33.60	158.19
HD3043	81	S1	C	1	0.927295218	1.284039775	2.30	3.46	17.80	10.50	1637.6	966.0	38.18	6.59	0.55	0.092	25.60	38.60	134.56
Frontana	83	S1	C	1	1.284039775	1.284039775	2.00	3.46	28.31	10.40	2604.5	956.8	40.87	6.67	0.52	0.087	32.60	26.80	146.00
DBW107	84	S1	C	1	1.570796327	1.570796327	2.00	3.06	16.42	19.00	1642.0	1900.0	44.06	6.96	0.50	0.088	31.20	26.60	158.19
westonia	85	S1	C	1	1.570796327	1.570796327	2.00	2.68	26.50	15.60	2650.0	1560.0	34.91	3.99	0.05	0.511	17.00	19.00	158.19
Lok1_1	86	S1	C	1	1.570796327	1.570796327	2.00	3.20	21.20	11.20	2120.0	1120.0	41.00	7.57	0.59	0.112	41.20	48.80	158.19
CS19	87	S1	C	1	1.570796327	1.570796327	2.00	3.30	17.90	13.50	1790.0	1350.0	41.67	6.72	0.52	0.086	35.60	27.60	158.19
NI5439	91	S1	C	1	1.570796327	1.570796327	2.00	2.90	24.70	14.50	2470.0	1450.0	39.93	6.98	0.56	0.097	36.80	50.00	158.19
HD2967	93	S1	C	1	1.284039775	1.369438406	2.08	3.65	21.81	11.60	2093.8	1113.6	47.25	7.51	0.51	0.096	29.20	22.80	144.13
UP1109	94	S1	C	1	1.570796327	1.570796327	2.00	3.68	19.70	15.40	1970.0	1540.0	50.40	9.01	0.57	0.129	32.00	47.20	158.19
CS134	95	S1	C	1	1.369438406	1.369438406	2.00	3.80	16.20	9.60	1555.2	921.6	34.02	5.85	0.55	0.080	19.80	19.20	152.34
Kukri	96	S1	C	1	1.217054721	1.570796327	2.12	2.62	25.10	14.20	2510.0	1420.0	46.22	8.84	0.62	0.136	60.60	86.80	148.80
CS144	98	S1	C	1	1.369438406	1.570796327	2.04	2.72	25.50	18.10	2550.0	1810.0	33.31	5.91	0.57	0.084	29.20	20.00	151.55
WH1270	100	S1	C	1	1.159279481	1.570796327	2.24	2.92	18.20	9.00	1820.0	900.0	31.50	5.86	0.59	0.088	19.60	24.00	150.02
VL907	101	S1	C	1	1.284039775	1.369438406	2.04	3.03	25.90	16.60	2486.4	1593.6	32.15	6.42	0.64	0.107	35.60	37.20	145.40
HD2189	102	S1	C	1	1.217054721	1.570796327	2.04	3.41	26.30	12.20	2630.0	1220.0	51.95	9.31	0.57	0.134	86.40	91.20	142.65
PBW752	104	S1	C	1	1.217054721	1.369438406	2.08	3.22	22.00	20.60	2112.0	1977.6	43.25	8.59	0.63	0.137	90.00	102.20	143.90
HI1563	107	S1	C	1	1.369438406	1.570796327	2.04	3.18	21.50	19.50	2150.0	1950.0	41.61	7.76	0.60	0.116	78.00	100.20	151.55
HDR77	111	S1	C	1	1.570796327	1.570796327	2.00	3.88	20.80	14.20	2080.0	1420.0	42.12	7.49	0.57	0.107	108.80	118.00	158.19
CS80	112	S1	C	1	1.284039775	1.284039775	2.00	3.06	22.80	16.00	2097.6	1472.0	23.79	3.76	0.05	0.504	30.00	32.00	146.00
HB208	114	S1	C	1	1.570796327	1.570796327	2.00	2.90	23.10	13.90	2310.0	1390.0	44.55	7.72	0.55	0.107	121.20	47.80	158.19
CS27	115	S1	C	1	1.107148718	1.570796327	1.60	2.90	20.00	21.70	2000.0	2170.0	43.24	7.09	0.53	0.093	44.40	35.40	126.04
HIRA	117	S1	C	1	1.369438406	1.570796327	2.08	3.20	20.90	14.70	2090.0	1470.0	38.35	6.76	0.51	0.160	44.02	46.35	150.26
CS28	120	S1	C	1	1.369438406	1.369438406	2.00	3.20	25.00	20.80	2400.0	1996.8	47.56	8.29	0.55	0.116	50.00	40.20	152.34
CS94	121	S1	C	1	1.369438406	1.369438406	2.00	3.60	21.40	17.50	2054.4	1680.0	40.57	7.64	0.61	0.116	39.00	47.60	152.34
DBW187	122	S1	C	1	1.570796327	1.570796327	2.00	3.36	22.40	17.40	2240.0	1740.0	33.88	5.78	0.55	0.079	37.60	24.60	158.19
CS90	123	S1	C	1	1.159279481	1.159279481	2.00	3.00	23.20	18.90	1948.8	1587.6	37.36	6.55	0.56	0.092	34.20	38.00	132.70
HD3249	124	S1	C	1	1.570796327	1.570796327	2.00	3.02	25.60	18.30	2560.0	1830.0	31.97	6.01	0.60	0.090	38.80	46.80	158.19
CS143	125	S1	C	1	1.107148718	1.570796327	1.60	3.32	26.60	17.60	2660.0	1760.0	46.08	9.70	0.58	0.123	49.43	37.75	126.04
GW366	126	S1	C	1	1.284039775	1.284039775	2.00	3.06	22.60	16.50	2079.2	1518.0	37.71	7.97	0.69	0.135	82.40	97.20	146.00
WH1252	127	S1	C	1	1.284039775	1.284039775	2.00	3.09	26.06	13.10	2397.5	1205.2	24.76	5.33	0.68	0.241	20.00	42.40	146.00
HUW666	128	S1	C	1	1.284039775	1.570796327	1.84	3.44	21.24	14.20	2124.0	1420.0	44.27	7.96	0.58	0.114	90.60	92.60	146.00
CBW38	129	S1	C	1	1.107148718	1.107148718	2.00	3.50	19.40	16.30	1552.0	1304.0	32.30	5.24	0.52	0.068	23.40	23.20	126.04
WH1080	131	S1	C	1	1.107148718	1.284039775	2.13	3.28	17.20	14.00	1582.4	1288.0	33.89	6.86	0.11	0.644	29.00	30.00	136.68
Janz	132	S1	C	1	1.107148718	1.217054721	2.09	3.09	22.32	15.50	1964.2	1364.0	49.31	8.02	0.52	0.104	59.80	48.40	131.69
sunco	133	S1	C	1	1.284039775	1.570796327	2.12	2.83	20.75	11.30	2075.0	1130.0	33.97	6.11	0.57	0.088	43.40	45.20	148.75
GW451	134	S1	C	1	1.570796327	1.570796327	2.00	3.14	16.00	15.20	1600.0	1520.0	50.87	9.96	0.63	0.157	56.25	67.00	158.19
WH1021	136	S1	C	1	1.284039775	1.369438406	2.04	2.54	17.30	11.30	1660.8	1084.8	36.11	7.29	0.64	0.118	52.20	81.80	145.40
RAJ1482	137	S1	C	1	1.570796327	1.570796327	2.00	3.14	22.36	14.10	2236.0	1410.0	24.56	4.78	0.62	0.075	24.00	31.80	158.19
HI1612	138	S1	C	1	1.570796327	1.570796327	2.00	3.26	25.60	16.90	2560.0	1690.0	45.41	8.38	0.59	0.123	44.20	52.80	158.19
HS543	140	S1	C	1	1.570796327	1.369438406	2.08	2.74	21.72	16.30	2085.1	1564.8	42.36	6.51	0.49	0.080	50.20	38.40	158.19
HI1633	141	S1	C	1	1.570796327	1.570796327	2.00	4.15	26.84	15.70	2684.0	1570.0	38.85	5.85	0.07	0.480	24.00	34.00	158.19
CS145	142	S1	C	1	1.570796327	1.570796327	2.00	4.10	22.00	16.30	2200.0	1630.0	45.00	5.30	0.50	0.050	23.00	33.00	158.19
MP3224	144	S1	C	1	1.570796327	1.570796327	2.00	3.44	21.00	19.00	2100.0	1900.0	36.18	6.35	0.09	0.559	31.00	22.00	158.19
GW322	145	S1	C	1	1.570796327	1.570796327	2.00	2.94	18.70	15.00	1870.0	1500.0	45.35	6.78	0.48	0.081	34.00	35.40	158.19
DBW173	146	S1	C	1	1.570796327	1.570796327	2.00	3.18	24.40	18.90	2440.0	1890.0	41.57	7.89	0.61	0.120	57.00	54.00	158.19
DBW16	148	S1	C	1	1.570796327	1.570796327	2.00	3.66	18.20	15.20	1820.0	1520.0	32.78	5.66	0.62	0.084	45.40	58.00	158.19
DBW43	150	S1	C	1	1.570796327	1.570796327	2.00	3.48	20.60	14.10	2060.0	1410.0	37.74	6.34	0.54	0.085	76.20	25.20	158.19
DBW296	151	S1	C	1	0.845543105	1.570796327	2.52	3.64	20.00	14.70	2000.0	1470.0	55.81	7.98	0.46	0.091	62.60	82.20	143.63
DL788-2	153	S1	C	1	1.284039775	1.284039775	2.00	2.76	23.87	17.30	2196.0	1591.6	51.02	8.23	0.56	0.104	45.18	40.31	146.00
HD3354	154	S1	C	1	1.284039775	1.284039775	2.00	2.66	17.26	13.40	1587.9	1232.8	47.29	7.81	0.53	0.103	61.00	66.60	299.07
CS40	155	S1	C	1	1.369438406	1.369438406	2.00	3.80	20.00	11.30	1920.0	1084.8	31.35	5.56	0.57	0.080	41.40	31.20	152.34
PBW723	159	S1	C	1	1.570796327	1.570796327	2.00	3.54	16.60	11.60	1660.0	1160.0	46.57	8.60	0.59	0.129	63.60	61.40	158.19
PBW65	160	S1	C	1	1.570796327	1.570796327	2.00	3.52	23.70	14.00	2370.0	1400.0	34.93	6.20	0.57	0.088	26.20	35.40	158.19
K1006	161	S1	C	1	1.369438406	1.570796327	2.04	3.04	21.20	11.50	2120.0	1150.0	24.82	4.60	0.60	0.071	25.20	33.20	151.55
PBW771	163	S1	C	1	1.284039775	1.570796327	2.08	3.28	21.93	16.50	2193.0	1650.0	35.46	6.17	0.55	0.086	35.60	31.80	150.01
WH1124	164	S1	C	1	1.217054721	1.570796327	2.16	3.00	17.00	16.10	1700.0	1610.0	38.43	7.03	0.58	0.103	31.00	40.20	151.11
CS89	165	S1	C	1	1.369438406	1.570796327	2.04	3.98	25.00	18.90	2500.0	1890.0	44.86	7.47	0.53	0.099	71.80	57.40	151.55
HD3086	166	S1	C	1	1.058823639	1.058823639	2.00	2.60	23.40	11.60	1778.4	881.6	49.61	9.16	0.60	0.137	34.40	44.20	120.24
CS4	167	S1	C	1	1.570796327	1.570796327	2.00	2.62	11.60	8.40	1160.0	840.0	43.50	7.70	0.11	0.564	64.00	38.00	158.19
WR544	168	S1	C	1	1.570796327	1.570796327	2.00	2.92	18.30	20.50	1830.0	2050.0	33.09	5.88	0.08	0.566	39.00	48.00	158.19
HD3090	171	S1	C	1	1.284039775	1.570796327	2.08	4.50	24.90	14.30	2490.0	1430.0	47.29	7.75	0.51	0.098	45.23	25.67	150.01
LALBAHADUR	172	S1	C	1	1.570796327	1.570796327	2.00	2.30	15.60	9.80	1560.0	980.0	38.42	6.30	0.53	0.084	26.00	31.20	158.19
HD3362	174	S1	C	1	1.217054721	1.570796327	2.16	2.94	24.60	19.80	2460.0	1980.0	46.59	7.32	0.50	0.093	75.75	34.00	151.11
IC43	175	S1	C	1	1.369438406	1.369438406	2.00	2.74	18.42	13.00	1768.3	1248.0	28.27	4.92	0.55	0.069	49.00	37.40	0.00
HW2045	178	S1	C	1	1.369438406	1.284039775	2.22	3.59	23.45	13.10	2157.4	1205.2	37.56	6.86	0.59	0.251	55.40	61.20	151.55
DL153-2	180	S1	C	1	1.369438406	1.570796327	2.04	3.16	20.10	17.10	2010.0	1710.0	57.86	9.47	0.52	0.124	95.00	101.40	151.55
SAFEDLERMA	181	S1	C	1	1.570796327	1.570796327	2.00	3.54	64.32	13.50	6432.0	1350.0	34.46	6.04	0.55	0.085	26.00	27.40	158.19
HI1605	186	S1	C	1	1.284039775	1.369438406	2.04	4.07	27.94	15.80	2682.2	1516.8	34.38	6.23	0.58	0.090	23.00	28.20	145.40
HD2982	187	S1	C	1	1.284039775	1.570796327	2.08	3.52	22.40	11.70	2240.0	1170.0	46.01	8.69	0.57	0.097	60.40	75.00	150.01
GW513	189	S1	C	1	1.217054721	1.217054721	2.00	3.05	28.66	10.50	2522.1	924.0	32.56	6.50	0.66	0.107	104.80	128.60	138.98
NP770	190	S1	C	1	1.107148718	1.570796327	1.60	5.98	18.60	14.00	1860.0	1400.0	34.59	6.02	0.56	0.084	35.00	36.60	126.04
PBW689	191	S1	C	1	1.369438406	1.570796327	2.04	3.10	25.00	17.10	2500.0	1710.0	51.99	9.04	0.13	0.695	34.00	42.00	151.55
CS69	192	S1	C	1	1.570796327	1.570796327	2.00	3.50	25.60	18.20	2560.0	1820.0	36.63	5.79	0.51	0.074	22.40	42.80	158.19
GW273	195	S1	C	1	1.570796327	1.570796327	2.00	3.94	19.00	11.50	1900.0	1150.0	50.32	8.18	0.52	0.107	35.60	43.00	158.19
CS78	196	S1	C	1	1.217054721	1.284039775	2.04	5.60	22.67	15.90	2085.6	1462.8	44.47	6.66	0.08	0.475	41.00	24.00	139.24
CS71	197	S1	C	1	1.570796327	1.570796327	2.00	3.42	23.40	17.20	2340.0	1720.0	30.35	6.05	0.54	0.097	21.17	37.33	158.19
WH1129	199	S1	C	1	1.217054721	1.570796327	1.76	3.40	19.10	13.70	1910.0	1370.0	44.31	7.69	0.56	0.107	35.20	56.20	138.98
CS86	200	S1	C	1	1.570796327	1.570796327	2.00	2.96	21.40	15.80	2140.0	1580.0	43.51	7.40	0.54	0.101	42.00	33.20	158.19
CS64	201	S1	C	1	1.570796327	1.570796327	2.00	3.24	25.80	17.50	2580.0	1750.0	30.53	5.19	0.53	0.071	25.60	33.40	158.19
C591	203	S1	C	1	1.058823639	1.107148718	1.90	5.22	15.12	11.30	1209.6	904.0	41.45	6.85	0.53	0.091	45.00	30.80	240.30
K88	204	S1	C	1	1.369438406	1.369438406	2.00	2.74	19.90	10.90	1910.4	1046.4	24.93	5.00	0.63	0.081	65.00	79.00	152.34
KUNDAN	205	S1	C	1	1.570796327	1.570796327	2.00	3.20	18.00	16.00	1800.0	1600.0	29.24	5.70	0.63	0.089	74.20	80.40	158.19
HI617	208	S1	C	1	1.570796327	1.570796327	2.00	4.50	23.40	15.50	2340.0	1550.0	43.61	7.37	0.53	0.099	32.80	27.60	158.19
HD2733	209	S1	C	1	1.284039775	1.570796327	2.12	4.17	28.92	7.50	2892.0	750.0	41.07	8.96	0.70	0.156	79.20	93.40	148.75
Hindi62	211	S1	C	1	1.369438406	1.369438406	2.00	3.60	25.79	6.20	2475.8	595.2	47.98	6.46	0.56	0.091	29.40	36.20	152.34
CS46	212	S1	C	1	1.570796327	1.570796327	2.00	3.40	22.10	16.80	2210.0	1680.0	32.87	6.26	0.60	0.096	64.20	85.40	158.19
HUW838	213	S1	C	1	1.284039775	1.369438406	2.04	3.98	20.32	10.40	1950.7	998.4	39.45	8.18	0.66	0.135	56.40	78.00	145.40
HD2009	214	S1	C	1	0.96953211	1.107148718	2.15	3.36	19.40	14.50	1552.0	1160.0	54.89	11.27	0.66	0.186	50.40	62.60	158.19
HD2851	215	S1	C	1	1.284039775	1.284039775	2.00	3.53	25.03	5.20	2302.8	478.4	34.28	6.54	0.60	0.101	22.20	31.40	146.00
WH1080_1	218	S1	C	1	0.96953211	1.570796327	2.48	3.72	21.30	18.60	2130.0	1860.0	43.53	8.03	0.59	0.118	48.00	55.60	145.44
CS15	219	S1	C	1	1.159279481	1.570796327	2.20	2.74	31.20	19.50	3120.0	1950.0	35.97	7.46	0.67	0.126	68.80	75.00	150.38
DBW303	221	S1	C	1	1.284039775	1.284039775	2.00	4.57	22.64	8.40	2082.9	772.8	48.71	8.45	0.55	0.117	32.60	60.80	146.00
CS100	222	S1	C	1	1.159279481	1.284039775	2.09	3.28	22.30	18.00	2051.6	1656.0	41.56	7.20	0.56	0.100	33.80	38.20	137.79
WH1142	226	S1	C	1	1.369438406	1.369438406	2.00	3.51	16.06	9.60	1541.8	921.6	36.17	6.12	0.55	0.09	28.87	42.07	152.34
K1317	229	S1	C	1	1.570796327	1.570796327	2.00	3.30	24.40	11.20	2440.0	1120.0	35.67	6.72	0.53	0.10	30.53	33.85	158.19
HI1628	231	S1	C	1	1.0131975	1.217054721	2.18	3.90	19.40	11.80	1707.2	1038.4	26.07	4.97	0.56	0.08	26.57	35.86	129.98
Kharchia65	232	S1	C	1	1.570796327	1.570796327	2.00	5.66	22.90	14.90	2290.0	1490.0	42.43	6.97	0.47	0.11	21.20	24.96	158.19
RAJ4238	234	S1	C	1	1.284039775	1.369438406	2.04	4.10	23.10	14.40	2217.6	1382.4	44.37	6.95	0.54	0.08	25.34	30.08	145.40
CS14	235	S1	C	1	1.0131975	1.570796327	2.08	2.84	14.50	19.80	1450.0	1980.0	34.54	5.59	0.55	0.07	34.56	39.63	137.35
HD2987	238	S1	C	1	1.369438406	1.369438406	2.00	2.50	21.90	18.00	2102.4	1728.0	36.92	6.47	0.57	0.09	30.33	36.20	152.34
K65	241	S1	C	1	1.284039775	1.570796327	2.08	2.88	20.90	11.70	2090.0	1170.0	44.37	8.78	0.57	0.13	23.23	28.07	132.70
HD3226	243	S1	C	1	1.217054721	1.284039775	2.04	3.70	21.20	17.00	1950.4	1564.0	53.21	8.66	0.52	0.10	26.70	35.50	139.24
CS18	245	S1	C	1	1.369438406	1.369438406	2.00	2.96	21.20	21.00	2035.2	2016.0	40.01	5.95	0.48	0.07	30.78	28.05	152.34
MP1203	246	S1	C	1	1.570796327	1.570796327	2.00	3.04	20.40	9.50	2040.0	950.0	41.59	5.92	0.49	0.07	23.38	20.52	158.19
CS92	247	S1	C	1	1.369438406	1.570796327	2.04	3.44	26.20	24.90	2620.0	2490.0	49.93	8.27	0.49	0.11	38.01	35.86	151.55
DBW88	248	S1	C	1	1.159279481	1.284039775	2.09	2.96	19.86	14.90	1827.1	1370.8	47.30	7.56	0.51	0.09	22.34	19.52	137.79
SHARBATISONARA	249	S1	C	1	1.369438406	1.369438406	2.00	3.48	21.60	16.50	2073.6	1584.0	32.27	4.83	0.49	0.07	29.73	28.59	152.34
HS490	250	S1	C	1	1.570796327	1.570796327	2.00	3.24	19.80	13.30	1980.0	1330.0	46.84	7.68	0.57	0.11	44.56	66.15	158.19
Raj4083	251	S1	C	1	1.570796327	1.570796327	2.00	2.62	21.60	20.90	2160.0	2090.0	44.68	8.02	0.56	0.11	40.50	44.50	158.19
DBW39	254	S1	C	1	1.570796327	1.570796327	2.00	2.80	18.80	15.00	1880.0	1500.0	49.31	8.77	0.54	0.11	50.38	65.66	158.19
CS23	256	S1	C	1	1.284039775	1.570796327	2.08	3.06	29.10	18.90	2910.0	1890.0	45.83	6.80	0.52	0.10	45.57	46.53	150.01
ISTSAMNYT406	257	S1	C	1	1.570796327	1.570796327	2.00	3.14	22.30	18.20	2230.0	1820.0	41.42	5.64	0.46	0.07	75.71	99.63	158.19
NIAW3170	259	S1	C	1	1.369438406	1.570796327	2.04	3.10	17.80	13.00	1780.0	1300.0	39.94	6.50	0.55	0.08	44.25	41.10	151.55
JAUW672	260	S1	C	1	1.107148718	1.369438406	2.17	3.48	22.40	13.60	2150.4	1305.6	51.70	9.78	0.64	0.15	61.43	53.01	142.00
LERMAROJO	261	S1	C	1	1.570796327	1.570796327	2.00	3.32	22.30	13.10	2230.0	1310.0	0.00	6.45	0.58	0.09	51.72	38.69	158.19
DBW17	262	S1	C	1	1.570796327	1.570796327	2.00	3.14	18.00	13.70	1800.0	1370.0	42.08	8.15	0.58	0.11	61.85	59.38	158.19
HD2824	264	S1	C	1	1.217054721	1.217054721	2.00	2.98	20.90	19.20	1839.2	1689.6	0.00	6.98	0.47	0.09	48.33	45.05	152.34
HD2985	265	S1	C	1	1.369438406	1.369438406	2.00	3.56	25.74	11.00	2471.0	1056.0	41.41	8.70	0.49	0.12	54.25	64.17	152.34
HI1634	268	S1	C	1	1.217054721	1.284039775	2.04	4.15	30.22	15.00	2780.2	1380.0	32.93	4.97	0.57	0.07	30.69	20.02	139.24
WH1105	269	S1	C	1	1.284039775	1.284039775	2.00	4.02	25.53	12.70	2348.8	1168.4	37.25	5.73	0.53	0.09	98.49	79.90	146.00
PBW175	272	S1	C	1	1.570796327	1.570796327	2.00	3.40	22.00	19.20	2200.0	1920.0	42.03	6.28	0.44	0.08	52.51	48.12	158.19
WH5420	274	S1	C	1	1.217054721	1.217054721	2.00	3.56	23.56	7.30	2073.3	642.4	42.42	7.02	0.57	0.09	55.99	48.74	138.98
HUW468	275	S1	C	1	1.284039775	1.284039775	2.00	3.80	27.21	8.10	2503.3	745.2	49.13	7.88	0.55	0.11	75.94	43.85	146.00
VL829	276	S1	C	1	1.159279481	1.159279481	2.00	3.72	24.93	8.10	2094.1	680.4	50.92	8.49	0.52	0.11	57.28	34.75	132.70
HW2004	277	S1	C	1	1.159279481	1.284039775	2.09	5.85	28.11	10.40	2586.1	956.8	44.51	6.82	0.50	0.09	98.03	60.39	137.79
Excalibur	278	S1	C	1	1.217054721	1.284039775	2.04	3.65	23.87	10.00	2196.0	920.0	51.17	7.21	0.47	0.09	91.94	84.28	139.24
NP715	280	S1	C	1	1.369438406	1.570796327	2.04	4.50	16.10	18.80	1610.0	1880.0	41.71	6.69	0.47	0.07	42.86	37.44	151.55
HD3118	281	S1	C	1	1.284039775	1.284039775	2.00	3.55	24.82	11.00	2283.4	1012.0	50.69	8.16	0.54	0.10	53.42	39.85	146.00
RAC875	282	S1	C	1	1.284039775	1.570796327	2.12	3.20	19.20	22.00	1920.0	2200.0	38.47	5.24	0.51	0.07	32.85	11.56	148.75
Halna	283	S1	C	1	1.159279481	1.369438406	2.00	3.37	24.59	12.30	2360.6	1180.8	49.76	7.34	0.45	0.09	40.70	26.01	137.79
RAJ3765	284	S1	C	1	1.107148718	1.570796327	2.28	2.92	20.60	15.80	2060.0	1580.0	47.20	7.44	0.44	0.08	73.26	76.58	149.31
HI1531	286	S1	C	1	1.159279481	1.159279481	2.00	4.13	23.07	13.80	1937.9	1159.2	48.23	6.82	0.43	0.08	50.48	28.46	132.70
HUW510	287	S1	C	1	1.570796327	1.570796327	2.00	3.38	15.40	21.10	1540.0	2110.0	38.55	5.86	0.49	0.07	44.35	35.34	158.19
HD3059	290	S1	C	1	1.284039775	1.570796327	2.08	3.44	18.60	16.80	1860.0	1680.0	44.82	6.69	0.54	0.08	56.02	34.48	150.01
WH730	291	S1	C	1	1.217054721	1.369438406	2.08	4.70	25.86	12.80	2482.6	1228.8	40.88	6.25	0.45	0.08	66.87	44.04	143.90
DBW14	292	S1	C	1	1.284039775	1.369438406	2.04	3.27	25.09	18.10	2408.6	1737.6	55.49	8.45	0.49	0.11	55.04	51.07	145.40
RAJ4120	293	S1	C	1	1.107148718	1.159279481	2.05	3.64	24.59	11.40	2065.6	957.6	34.46	5.07	0.43	0.06	30.36	13.03	126.96
HD2888	294	S1	C	1	1.284039775	1.570796327	2.08	5.02	20.20	17.50	2020.0	1750.0	48.38	7.10	0.48	0.09	34.14	28.42	150.01
Np866	295	S1	C	1	1.369438406	1.369438406	2.00	6.53	24.57	16.40	2358.7	1574.4	40.44	5.60	0.47	0.08	37.53	32.07	152.34
HD2894	296	S1	C	1	1.284039775	1.570796327	2.08	2.86	18.20	16.30	1820.0	1630.0	40.78	6.47	0.49	0.08	37.53	21.50	150.01
HD2932	298	S1	C	1	1.284039775	1.570796327	2.12	2.98	24.37	16.90	2437.0	1690.0	49.56	7.24	0.45	0.08	53.90	50.19	148.75
Kachu_1	2	S1	C	2	1.217054721	1.369438406	2.00	3.48	21.80	14.20	2092.4	1363.2	35.94	6.72	0.50	0.083	96.93	105.98	143.90
Pissi-local	3	S1	C	2	1.159279481	1.323329264	2.06	3.03	17.63	9.19	1657.7	864.3	21.61	3.93	1.48	0.049	21.88	42.02	139.04
CS41	4	S1	C	2	1.217054721	1.570796327	1.97	2.52	25.19	18.10	2519.3	1810.0	41.26	7.17	0.55	0.116	58.75	44.44	151.11
HD2687	5	S1	C	2	1.058823639	1.107148718	2.05	2.99	21.50	11.73	1720.0	938.4	32.32	5.64	0.59	0.080	27.28	36.46	120.84
CS93	7	S1	C	2	1.284039775	1.570796327	2.06	2.99	20.07	13.00	2006.9	1300.0	41.82	6.67	0.49	0.083	41.74	48.65	150.01
CS32	8	S1	C	2	0.845543105	1.284039775	2.62	4.13	17.58	14.60	1617.6	1343.2	31.38	7.45	0.71	0.125	63.97	89.14	131.20
CS66	9	S1	C	2	1.570796327	1.570796327	1.92	3.06	23.98	20.10	2397.6	2010.0	37.99	6.23	0.51	0.074	48.01	36.75	158.19
DL1266-2	10	S1	C	2	1.217054721	1.369438406	2.08	3.72	19.70	12.50	1891.2	1200.0	37.24	7.62	0.66	0.097	25.98	37.12	149.96
CS141	14	S1	C	2	1.369438406	1.570796327	1.95	3.52	22.56	20.60	2255.5	2060.0	41.73	7.05	0.50	0.086	38.38	38.16	151.55
NP852	16	S1	C	2	1.249045772	1.284039775	2.00	4.01	16.18	13.10	1488.9	1205.2	42.58	8.30	0.50	0.084	49.79	45.94	140.97
Lok1	17	S1	C	2	0.96953211	1.570796327	2.27	3.47	25.45	18.10	2545.0	1810.0	32.29	6.88	0.61	0.112	46.22	46.20	146.81
NIAW34	18	S1	C	2	1.217054721	1.369438406	2.08	5.85	20.08	8.60	1927.7	825.6	28.23	6.10	0.61	0.088	21.12	26.61	152.34
HD2329	19	S1	C	2	1.570796327	1.570796327	2.09	3.48	19.39	20.22	1939.0	2022.2	36.02	6.75	0.56	0.109	33.17	20.53	158.19
LOKBOLD	20	S1	C	2	1.284039775	1.284039775	1.85	4.65	21.28	16.90	1957.9	1554.8	34.91	5.54	0.53	0.081	17.73	24.75	146.00
UP262	21	S1	C	2	1.369438406	1.570796327	2.00	3.84	23.28	12.80	2328.1	1280.0	31.20	4.10	0.05	0.470	17.41	9.54	151.55
DBW51	22	S1	C	2	1.284039775	1.570796327	2.00	2.81	22.47	13.40	2246.5	1340.0	40.17	7.53	0.61	0.089	29.21	29.99	150.01
Chiriya3	23	S1	C	2	1.570796327	1.570796327	2.00	3.49	23.56	15.80	2356.1	1580.0	28.66	5.74	0.68	0.109	25.75	31.86	158.19
CS17	25	S1	C	2	1.369438406	1.369438406	1.84	3.30	25.23	16.09	2422.4	1544.6	32.49	4.40	0.48	0.060	40.62	29.16	152.34
HD3237	26	S1	C	2	1.369438406	1.369438406	2.00	3.50	19.28	11.60	1850.9	1113.6	39.83	8.37	0.55	0.118	62.98	75.07	152.34
HI1500	29	S1	C	2	1.323329264	1.428899272	2.00	5.26	17.85	11.30	1749.2	1107.4	45.40	6.75	0.56	0.091	22.60	27.02	148.47
CS74	30	S1	C	2	1.217054721	1.217054721	2.00	2.90	18.84	13.16	1657.6	1157.9	40.43	7.29	0.56	0.089	27.01	27.76	138.98
HD2833	31	S1	C	2	1.284039775	1.570796327	2.16	2.83	20.03	14.70	2002.8	1470.0	41.48	7.96	0.53	0.103	82.25	84.34	150.01
CS7	32	S1	C	2	1.369438406	1.570796327	1.93	3.10	16.54	16.00	1653.7	1600.0	38.73	6.23	0.57	0.099	50.16	50.01	151.55
K9465	33	S1	C	2	1.284039775	1.284039775	2.00	3.60	15.58	7.50	1433.4	690.0	28.57	5.40	0.07	0.481	23.59	12.23	146.00
MP1358	34	S1	C	2	1.570796327	1.570796327	2.00	3.50	20.19	11.30	2019.0	1130.0	30.45	5.38	0.56	0.085	22.35	14.74	158.19
CS129	35	S1	C	2	1.217054721	1.217054721	1.92	4.21	17.37	16.40	1528.6	1443.2	35.43	5.57	0.50	0.076	23.86	31.58	138.98
CS128	36	S1	C	2	1.369438406	1.570796327	2.05	3.62	18.90	11.14	1890.4	1114.3	46.07	7.04	0.47	0.086	59.48	53.74	151.55
HI1544	38	S1	C	2	1.284039775	1.369438406	2.04	4.00	22.58	12.50	2167.7	1200.0	38.27	6.88	0.58	0.084	28.60	32.39	145.40
CS112	39	S1	C	2	1.570796327	1.570796327	2.00	3.00	19.96	8.50	1996.0	850.0	34.53	5.73	0.06	0.426	19.15	8.65	158.19
CG1029	40	S1	C	2	1.284039775	1.284039775	2.00	3.10	18.16	13.10	1670.7	1205.2	44.30	5.75	0.44	0.071	117.51	32.35	146.00
LOK67	49	S1	C	2	1.369438406	1.570796327	2.00	2.88	24.43	14.70	2442.7	1470.0	40.30	7.75	0.51	0.099	65.19	69.47	151.55
PBW644	51	S1	C	2	1.369438406	1.284039775	2.09	2.56	22.42	7.90	2062.6	726.8	42.34	7.34	0.48	0.080	27.68	30.83	152.34
DBW110	52	S1	C	2	1.369438406	1.570796327	2.08	2.89	19.86	12.61	1986.5	1260.8	29.23	5.19	0.65	0.075	83.35	108.22	151.55
NW1014	56	S1	C	2	1.570796327	1.369438406	2.08	2.90	27.55	10.50	2644.8	1008.0	42.53	7.61	0.56	0.094	84.55	85.09	158.19
CS110	57	S1	C	2	1.217054721	1.570796327	2.10	3.42	23.02	16.85	2302.0	1685.5	41.64	7.40	0.55	0.120	54.19	58.27	151.11
HS611	58	S1	C	2	1.369438406	1.570796327	1.93	3.35	21.28	14.31	2128.0	1430.7	45.09	7.99	0.50	0.118	56.45	61.12	151.55
HD3171	59	S1	C	2	1.369438406	1.570796327	2.01	3.22	19.75	13.60	1974.7	1360.0	42.35	7.04	0.42	0.070	30.88	40.10	151.55
PBW681	61	S1	C	2	1.284039775	1.570796327	2.08	3.11	24.85	16.40	2484.7	1640.0	43.79	7.81	0.63	0.124	90.74	81.74	150.01
DBW222	62	S1	C	2	1.159279481	1.570796327	2.08	2.43	18.84	14.50	1884.5	1450.0	38.41	7.25	0.09	0.581	25.32	20.71	150.38
CS58	63	S1	C	2	0.96953211	0.96953211	1.91	4.11	23.76	13.80	1615.8	938.4	37.07	5.55	0.50	0.067	27.86	26.13	107.38
MACS6222	65	S1	C	2	1.570796327	1.570796327	1.98	4.30	21.30	21.95	2130.4	2194.9	63.15	10.81	0.56	0.169	41.33	43.48	158.19
RAJ4229	66	S1	C	2	1.284039775	1.369438406	2.41	3.08	24.43	15.10	2345.2	1449.6	37.56	7.57	0.65	0.116	76.85	83.64	145.40
CS53	67	S1	C	2	1.217054721	1.217054721	2.22	4.16	19.54	16.30	1719.9	1434.4	31.08	5.35	0.60	0.097	34.46	38.13	138.98
IC42	68	S1	C	2	1.369438406	1.369438406	2.00	3.03	19.57	15.64	1878.8	1501.1	44.48	5.90	0.43	0.063	22.55	22.47	152.34
RAJ4037	69	S1	C	2	1.570796327	1.570796327	1.91	3.16	19.73	17.80	1972.9	1780.0	46.93	8.60	0.53	0.104	71.19	41.89	158.19
Raj3077	70	S1	C	2	1.369438406	1.570796327	2.03	3.29	20.38	15.80	2038.5	1580.0	43.98	8.30	0.61	0.123	38.49	42.30	151.55
HD2864	71	S1	C	2	1.284039775	1.369438406	2.04	3.00	25.91	10.30	2487.4	988.8	22.40	5.08	0.97	0.080	30.47	50.15	145.40
CS38	72	S1	C	2	1.570796327	1.570796327	2.04	2.52	27.87	16.70	2786.6	1670.0	36.11	6.52	0.08	0.541	12.56	25.77	158.19
UP2425	73	S1	C	2	1.159279481	1.570796327	2.28	3.00	22.94	14.70	2293.7	1469.6	26.82	4.99	0.60	0.078	23.48	25.84	133.10
Drysdale	75	S1	C	2	1.369438406	1.570796327	2.00	2.84	18.76	11.64	1875.5	1164.2	32.49	5.05	0.54	0.066	20.22	30.86	75.78
VL892	78	S1	C	2	1.217054721	1.369438406	2.08	3.05	20.90	11.30	2006.4	1084.8	35.59	9.04	0.64	0.148	25.72	48.15	143.90
CS42	80	S1	C	2	1.570796327	1.570796327	2.19	4.18	24.35	16.10	2435.1	1610.0	44.12	6.39	0.54	0.108	40.41	34.81	158.19
HD3043	81	S1	C	2	1.0131975	1.217054721	2.48	3.68	16.42	10.03	1444.8	882.3	35.44	5.93	0.52	0.097	23.49	36.42	131.56
Frontana	83	S1	C	2	1.369438406	1.369438406	2.00	3.35	27.08	10.30	2599.7	988.8	41.26	6.92	0.51	0.081	31.41	27.89	152.34
DBW107	84	S1	C	2	1.369438406	1.570796327	2.11	2.90	15.19	18.70	1518.7	1870.0	45.50	6.67	0.53	0.082	29.77	26.60	150.26
westonia	85	S1	C	2	1.570796327	1.570796327	1.87	2.68	25.24	14.80	2524.1	1480.0	35.89	4.22	0.05	0.477	17.78	20.73	158.19
Lok1_1	86	S1	C	2	1.570796327	1.570796327	2.04	3.15	20.01	11.60	2001.5	1160.0	40.71	7.81	0.54	0.103	41.51	45.55	158.19
CS19	87	S1	C	2	1.369438406	1.570796327	2.14	3.27	18.63	12.80	1862.7	1280.0	45.76	6.24	0.55	0.079	33.33	29.76	151.55
NI5439	91	S1	C	2	1.369438406	1.369438406	2.13	2.77	24.24	14.08	2327.3	1352.0	38.73	7.66	0.61	0.102	38.73	52.07	151.55
HD2967	93	S1	C	2	1.217054721	1.284039775	2.04	3.60	18.73	9.50	1723.2	874.0	46.04	8.20	0.46	0.091	28.43	22.41	139.24
UP1109	94	S1	C	2	1.369438406	1.570796327	2.00	4.04	19.14	14.25	1914.1	1425.1	54.41	9.66	0.53	0.128	34.13	50.35	151.55
CS134	95	S1	C	2	1.107148718	1.369438406	2.02	3.63	15.25	8.96	1464.2	860.1	34.82	6.14	0.50	0.083	20.57	18.54	144.24
Kukri	96	S1	C	2	1.369438406	1.570796327	2.19	2.76	25.76	13.90	2575.5	1390.0	43.14	9.13	0.56	0.124	62.96	91.81	151.55
CS144	98	S1	C	2	1.284039775	1.570796327	2.18	2.62	26.89	17.60	2689.2	1760.0	30.33	6.38	0.56	0.091	27.22	19.40	150.01
WH1270	100	S1	C	2	1.217054721	1.369438406	2.13	3.00	15.86	7.90	1522.6	758.4	32.18	5.75	0.54	0.095	18.23	23.59	142.65
VL907	101	S1	C	2	1.217054721	1.284039775	2.04	3.00	23.51	16.50	2162.9	1518.0	30.85	6.30	0.63	0.109	38.62	36.04	139.24
HD2189	102	S1	C	2	1.369438406	1.369438406	2.00	3.65	28.59	12.60	2744.6	1209.6	48.37	9.20	0.57	0.144	91.21	94.00	152.34
PBW752	104	S1	C	2	1.107148718	1.369438406	2.25	3.04	20.46	20.10	1964.2	1929.6	42.50	8.15	0.69	0.136	91.04	97.25	143.87
HI1563	107	S1	C	2	1.570796327	1.570796327	2.12	3.40	21.94	18.20	2193.9	1820.0	37.54	7.27	0.61	0.120	76.12	94.30	158.19
HDR77	111	S1	C	2	1.369438406	1.369438406	1.93	3.80	19.78	14.50	1898.8	1392.0	42.28	7.26	0.53	0.100	101.62	112.06	152.34
CS80	112	S1	C	2	1.284039775	1.284039775	2.00	3.11	21.80	15.60	2005.3	1435.2	23.57	3.83	0.05	0.501	31.11	33.09	146.00
HB208	114	S1	C	2	1.217054721	1.570796327	2.05	2.86	21.07	13.50	2107.0	1350.0	47.52	7.14	0.54	0.098	114.56	44.17	148.80
CS27	115	S1	C	2	1.107148718	1.570796327	1.47	3.11	18.89	21.80	1888.6	2180.0	46.47	7.15	0.51	0.090	40.06	33.58	149.31
HIRA	117	S1	C	2	1.570796327	1.570796327	2.09	3.47	20.48	14.61	2047.6	1460.8	36.14	6.35	0.47	0.160	42.87	46.00	158.19
CS28	120	S1	C	2	1.570796327	1.570796327	2.01	2.97	27.45	19.61	2745.0	1961.3	43.73	8.00	0.52	0.108	51.77	42.15	158.19
CS94	121	S1	C	2	1.159279481	1.570796327	1.95	3.68	20.96	17.36	2095.7	1735.8	43.55	7.05	0.66	0.122	39.74	45.22	150.38
DBW187	122	S1	C	2	1.570796327	1.570796327	2.02	3.05	20.61	17.10	2061.0	1710.0	30.88	6.12	0.58	0.083	37.27	26.57	158.19
CS90	123	S1	C	2	1.369438406	1.284039775	2.04	3.30	22.96	18.49	2112.0	1701.5	35.28	6.04	0.53	0.098	31.72	35.06	151.55
HD3249	124	S1	C	2	1.570796327	1.570796327	2.10	3.28	26.51	17.80	2650.6	1780.0	30.01	6.52	0.63	0.086	40.14	42.59	158.19
CS143	125	S1	C	2	1.159279481	1.570796327	1.55	3.26	27.90	17.30	2789.5	1730.0	43.95	10.20	0.64	0.120	47.33	37.36	148.04
GW366	126	S1	C	2	1.159279481	1.217054721	2.00	3.36	20.40	16.80	1795.3	1478.4	36.56	8.33	0.64	0.141	83.56	103.16	133.10
WH1252	127	S1	C	2	1.570796327	1.570796327	2.00	2.75	27.41	13.60	2741.0	1360.0	24.29	5.67	0.66	0.262	19.04	44.14	158.19
HUW666	128	S1	C	2	1.284039775	1.369438406	1.89	3.26	20.52	14.50	1970.3	1392.0	47.63	7.78	0.52	0.119	85.50	100.22	145.40
CBW38	129	S1	C	2	1.058823639	1.369438406	1.84	3.72	18.53	16.06	1778.4	1541.6	29.94	5.02	0.51	0.065	25.62	22.25	143.15
WH1080	131	S1	C	2	1.159279481	1.369438406	2.10	3.42	16.16	13.90	1551.8	1334.4	34.26	7.03	0.12	0.608	30.09	28.76	144.57
Janz	132	S1	C	2	1.159279481	1.284039775	2.09	3.00	24.34	14.50	2239.3	1334.0	52.84	8.46	0.52	0.097	59.72	44.57	137.79
sunco	133	S1	C	2	1.217054721	1.369438406	2.13	2.55	24.31	11.30	2333.8	1084.8	36.93	5.62	0.53	0.082	43.58	48.59	152.34
GW451	134	S1	C	2	1.284039775	1.369438406	2.00	3.27	16.96	14.80	1628.0	1420.8	55.58	9.48	0.62	0.165	57.54	65.95	145.40
WH1021	136	S1	C	2	1.217054721	1.369438406	2.09	2.50	17.82	11.50	1711.0	1104.0	33.29	7.64	0.63	0.115	50.13	88.54	142.65
RAJ1482	137	S1	C	2	1.570796327	1.570796327	2.11	3.36	22.99	12.71	2299.1	1271.3	24.25	4.33	0.56	0.071	22.92	32.99	158.19
HI1612	138	S1	C	2	1.369438406	1.369438406	2.00	3.54	27.85	16.30	2673.6	1564.8	48.42	8.18	0.57	0.135	46.25	55.33	152.34
HS543	140	S1	C	2	1.284039775	1.369438406	2.00	2.76	19.88	16.14	1908.1	1549.6	39.13	6.66	0.49	0.080	45.19	35.76	145.40
HI1633	141	S1	C	2	1.369438406	1.570796327	2.00	3.95	26.24	15.55	2624.0	1555.0	36.71	6.34	0.07	0.441	22.08	36.81	152.34
CS145	142	S1	C	2	1.570796327	1.570796327	1.86	4.20	23.70	15.73	2370.1	1572.8	48.14	5.11	0.45	0.047	25.10	30.37	158.19
MP3224	144	S1	C	2	1.570796327	1.570796327	1.86	3.19	22.47	18.80	2247.4	1880.0	37.90	6.48	0.09	0.536	29.20	20.72	158.19
GW322	145	S1	C	2	1.369438406	1.570796327	2.08	2.81	17.39	14.80	1739.5	1480.0	42.68	6.35	0.51	0.089	31.89	38.70	151.55
DBW173	146	S1	C	2	1.284039775	1.369438406	2.04	2.92	26.59	18.30	2552.7	1756.8	37.63	7.56	0.63	0.126	62.28	58.35	145.40
DBW16	148	S1	C	2	1.369438406	1.570796327	1.83	3.66	16.41	14.80	1641.3	1480.0	33.25	6.13	0.65	0.086	46.37	56.93	151.55
DBW43	150	S1	C	2	1.284039775	1.570796327	2.00	3.33	20.97	14.03	2097.1	1403.1	36.34	6.31	0.51	0.077	80.86	23.48	150.01
DBW296	151	S1	C	2	0.886077124	1.570796327	2.64	3.74	21.79	14.60	2179.2	1460.0	60.14	7.91	0.43	0.083	58.88	76.03	144.22
DL788-2	153	S1	C	2	1.284039775	1.369438406	2.04	3.00	19.96	15.20	1916.2	1459.2	50.75	9.02	0.61	0.113	46.12	43.55	145.40
HD3354	154	S1	C	2	1.187299323	1.249045772	2.04	2.42	18.24	12.90	1641.9	1161.0	46.44	8.06	0.54	0.098	60.36	69.56	272.34
CS40	155	S1	C	2	1.284039775	1.284039775	1.95	3.62	21.92	11.12	2016.8	1023.0	32.72	5.31	0.61	0.076	38.88	31.80	146.00
PBW723	159	S1	C	2	1.570796327	1.570796327	1.80	3.36	16.19	11.30	1618.7	1130.0	49.00	9.32	0.56	0.135	65.02	60.26	158.19
PBW65	160	S1	C	2	1.284039775	1.369438406	2.00	3.46	23.29	14.30	2235.4	1372.8	36.28	6.22	0.55	0.088	25.74	33.09	145.40
K1006	161	S1	C	2	1.284039775	1.570796327	2.00	3.28	22.58	10.68	2258.4	1068.5	26.41	4.69	0.59	0.074	25.52	29.98	150.01
PBW771	163	S1	C	2	1.369438406	1.570796327	2.04	3.25	17.71	14.90	1771.0	1490.0	37.48	6.00	0.58	0.083	34.71	31.71	151.55
WH1124	164	S1	C	2	1.107148718	1.570796327	1.82	3.19	16.26	15.60	1625.7	1560.0	37.70	6.47	0.60	0.107	33.23	43.04	149.64
CS89	165	S1	C	2	1.284039775	1.284039775	2.08	4.33	26.27	18.40	2416.6	1692.8	43.43	7.66	0.54	0.096	68.09	55.11	146.00
HD3086	166	S1	C	2	1.058823639	1.107148718	2.05	2.50	25.46	11.60	2036.8	928.0	48.14	9.22	0.61	0.144	34.17	44.90	120.84
CS4	167	S1	C	2	1.570796327	1.570796327	2.19	2.68	10.64	8.20	1064.0	820.0	41.14	7.49	0.11	0.560	66.60	41.29	158.19
WR544	168	S1	C	2	1.369438406	1.570796327	1.92	3.12	18.77	20.10	1877.2	2010.0	30.96	6.03	0.08	0.560	42.16	45.55	151.55
HD3090	171	S1	C	2	0.927295218	1.369438406	2.00	4.63	25.75	14.80	2472.4	1420.8	51.48	7.17	0.47	0.097	40.88	25.46	140.60
LALBAHADUR	172	S1	C	2	1.284039775	1.570796327	1.94	2.15	16.52	8.60	1651.9	860.0	37.39	5.72	0.51	0.087	23.69	31.36	150.01
HD3362	174	S1	C	2	1.284039775	1.570796327	2.30	3.08	25.60	19.57	2559.9	1957.3	46.16	7.86	0.55	0.088	74.52	32.08	150.01
IC43	175	S1	C	2	1.323329264	1.369438406	2.11	2.66	18.95	11.61	1819.2	1114.4	29.28	4.48	0.58	0.075	47.48	34.24	293.12
HW2045	178	S1	C	2	1.159279481	1.369438406	2.17	3.67	23.44	14.50	2250.2	1392.0	35.41	6.61	0.64	0.244	53.26	56.36	152.34
DL153-2	180	S1	C	2	1.159279481	1.570796327	2.06	3.11	21.98	16.98	2197.5	1697.7	55.90	8.77	0.49	0.114	86.46	96.41	148.04
SAFEDLERMA	181	S1	C	2	1.217054721	1.570796327	1.94	3.46	58.45	12.70	5844.8	1270.0	36.77	5.58	0.53	0.092	24.63	28.02	148.80
HI1605	186	S1	C	2	1.217054721	1.284039775	2.04	4.50	25.64	14.80	2358.9	1361.6	36.04	6.74	0.57	0.081	24.41	30.05	139.24
HD2982	187	S1	C	2	1.369438406	1.369438406	1.99	3.84	22.61	11.40	2170.8	1094.7	48.41	8.00	0.61	0.105	61.61	73.17	152.34
GW513	189	S1	C	2	1.217054721	1.284039775	2.04	3.67	26.73	12.00	2459.2	1104.0	32.52	6.39	0.63	0.112	113.77	136.16	146.00
NP770	190	S1	C	2	1.159279481	1.570796327	1.60	5.71	20.21	13.70	2021.4	1370.0	37.60	6.05	0.52	0.087	36.96	35.03	150.38
PBW689	191	S1	C	2	1.217054721	1.570796327	2.00	3.35	26.02	16.82	2602.0	1681.7	53.59	9.21	0.13	0.631	33.44	40.52	148.80
CS69	192	S1	C	2	1.570796327	1.570796327	2.14	3.56	25.54	17.70	2554.1	1770.0	36.12	5.70	0.47	0.078	21.33	40.34	158.19
GW273	195	S1	C	2	1.570796327	1.570796327	2.06	3.73	19.37	11.30	1937.2	1130.0	47.45	7.70	0.56	0.117	35.05	39.57	158.19
CS78	196	S1	C	2	1.159279481	1.159279481	2.00	5.45	27.57	15.10	2315.9	1268.4	47.51	6.20	0.08	0.433	44.26	26.20	132.70
CS71	197	S1	C	2	1.369438406	1.369438406	2.13	3.34	21.75	16.60	2087.6	1593.6	30.24	6.35	0.55	0.095	21.19	35.04	152.34
WH1129	199	S1	C	2	1.159279481	1.570796327	1.76	3.58	21.01	13.20	2100.6	1320.0	47.58	7.18	0.60	0.117	36.42	59.19	142.74
CS86	200	S1	C	2	1.369438406	1.369438406	1.87	2.96	20.29	15.30	1948.2	1468.8	40.60	6.83	0.58	0.098	38.32	31.32	152.34
CS64	201	S1	C	2	1.284039775	1.570796327	1.98	3.45	24.96	17.10	2495.9	1710.0	30.31	4.86	0.56	0.067	23.28	31.82	150.01
C591	203	S1	C	2	0.991156586	1.132647296	1.93	5.43	15.49	11.11	1270.3	911.4	44.86	6.58	0.53	0.098	48.60	33.28	247.04
K88	204	S1	C	2	1.369438406	1.570796327	2.00	2.86	20.83	11.10	2083.1	1110.0	23.52	4.78	0.65	0.075	66.03	72.96	151.55
KUNDAN	205	S1	C	2	1.284039775	1.570796327	2.04	2.91	19.71	15.80	1971.2	1580.0	27.16	5.65	0.68	0.088	72.52	80.11	150.01
HI617	208	S1	C	2	1.570796327	1.570796327	2.04	4.22	23.90	15.40	2390.1	1540.0	47.08	8.03	0.53	0.107	33.97	28.53	158.19
HD2733	209	S1	C	2	1.369438406	1.570796327	2.04	3.90	25.03	8.00	2503.0	800.0	42.09	9.80	0.63	0.144	80.68	86.06	151.55
Hindi62	211	S1	C	2	1.284039775	1.369438406	2.04	4.00	29.34	7.00	2816.6	672.0	52.62	6.12	0.56	0.089	29.45	37.73	145.40
CS46	212	S1	C	2	1.570796327	1.570796327	2.12	3.50	22.53	16.40	2252.9	1640.0	33.62	5.65	0.61	0.087	70.18	91.42	158.19
HUW838	213	S1	C	2	1.217054721	1.284039775	2.04	3.75	19.64	8.60	1806.9	791.2	39.41	8.71	0.70	0.128	60.70	72.68	139.24
HD2009	214	S1	C	2	0.96953211	1.159279481	2.03	3.18	19.60	14.30	1646.1	1201.2	55.09	11.35	0.63	0.187	53.98	66.27	151.55
HD2851	215	S1	C	2	1.284039775	1.369438406	2.04	3.50	26.78	4.60	2570.9	441.6	32.12	6.32	0.58	0.099	24.38	34.08	145.40
WH1080_1	218	S1	C	2	1.0131975	1.570796327	2.61	3.51	21.54	18.10	2154.3	1810.0	39.58	8.53	0.64	0.114	51.24	51.76	147.20
CS15	219	S1	C	2	1.217054721	1.570796327	2.26	2.69	29.77	18.80	2977.4	1880.0	32.63	7.22	0.61	0.129	63.61	74.65	148.80
DBW303	221	S1	C	2	1.159279481	1.369438406	2.13	4.25	26.48	8.00	2542.1	768.0	52.93	9.03	0.61	0.121	31.76	59.72	144.97
CS100	222	S1	C	2	1.107148718	1.570796327	2.21	3.19	24.16	17.60	2415.5	1760.0	38.29	6.73	0.61	0.091	32.79	38.80	149.31
WH1142	226	S1	C	2	1.284039775	1.284039775	2.00	3.67	16.98	10.50	1562.2	966.0	35.52	6.57	0.54	0.10	27.75	37.91	146.00
K1317	229	S1	C	2	1.369438406	1.570796327	2.04	3.58	23.32	11.50	2332.2	1150.0	37.70	6.47	0.50	0.10	30.45	36.53	151.55
HI1628	231	S1	C	2	1.058823639	1.284039775	2.19	3.79	18.41	10.92	1693.8	1004.7	27.85	5.24	0.63	0.07	30.64	37.16	143.15
Kharchia65	232	S1	C	2	1.369438406	1.570796327	2.04	5.79	22.64	14.30	2263.9	1430.3	44.12	7.69	0.48	0.10	23.87	22.83	151.55
RAJ4238	234	S1	C	2	1.369438406	1.570796327	1.99	3.78	21.65	14.31	2165.4	1431.0	41.44	7.03	0.51	0.10	27.75	26.29	151.55
CS14	235	S1	C	2	1.159279481	1.570796327	2.22	2.85	13.17	18.90	1316.9	1890.0	34.76	5.66	0.51	0.08	31.05	40.56	150.38
HD2987	238	S1	C	2	1.284039775	1.369438406	2.08	2.37	23.35	17.80	2242.0	1708.8	42.41	7.10	0.55	0.10	34.61	40.15	145.40
K65	241	S1	C	2	1.159279481	1.570796327	1.95	2.60	20.23	11.05	2023.3	1105.1	47.68	8.52	0.64	0.13	27.30	27.25	143.87
HD3226	243	S1	C	2	1.159279481	1.369438406	2.03	3.52	21.55	16.80	2068.4	1612.8	55.02	7.45	0.47	0.11	30.72	35.68	144.97
CS18	245	S1	C	2	1.369438406	1.570796327	2.20	3.19	21.51	21.10	2150.5	2110.0	43.48	6.01	0.45	0.07	30.43	28.93	151.55
MP1203	246	S1	C	2	1.369438406	1.369438406	2.00	2.82	19.84	9.80	1904.3	940.8	36.30	6.29	0.48	0.07	21.73	22.74	152.34
CS92	247	S1	C	2	1.284039775	1.570796327	2.18	3.62	25.75	24.00	2574.7	2400.0	53.83	9.15	0.48	0.12	37.32	35.20	150.01
DBW88	248	S1	C	2	1.159279481	1.369438406	1.89	2.91	20.91	14.60	2007.8	1401.6	47.74	6.97	0.53	0.09	22.70	22.79	143.62
SHARBATISONARA	249	S1	C	2	1.284039775	1.570796327	2.00	3.79	20.74	16.44	2074.5	1644.5	30.21	5.25	0.49	0.07	29.42	33.13	150.01
HS490	250	S1	C	2	1.369438406	1.570796327	1.80	2.97	20.86	13.10	2085.7	1310.0	42.91	6.84	0.53	0.11	50.95	64.58	151.55
Raj4083	251	S1	C	2	1.570796327	1.570796327	2.19	2.43	20.85	20.08	2084.6	2008.1	48.51	7.66	0.55	0.12	39.94	39.96	158.19
DBW39	254	S1	C	2	1.570796327	1.570796327	2.08	2.80	17.66	13.25	1766.4	1325.0	54.60	8.75	0.50	0.10	47.56	64.41	158.19
CS23	256	S1	C	2	1.284039775	1.570796327	2.24	2.76	26.75	18.40	2675.5	1840.0	47.48	7.78	0.60	0.11	47.48	46.61	146.00
ISTSAMNYT406	257	S1	C	2	1.570796327	1.570796327	2.00	3.11	21.61	17.93	2161.3	1792.9	35.59	6.36	0.50	0.07	84.86	88.48	158.19
NIAW3170	259	S1	C	2	1.284039775	1.570796327	1.86	3.39	18.30	12.90	1830.0	1290.0	36.87	6.28	0.48	0.09	47.09	38.97	150.01
JAUW672	260	S1	C	2	1.107148718	1.570796327	2.13	3.32	22.47	12.77	2247.2	1276.8	55.65	9.71	0.63	0.15	64.00	56.03	149.31
LERMAROJO	261	S1	C	2	1.284039775	1.570796327	1.84	3.07	23.13	12.60	2313.4	1260.0	0.00	7.54	0.54	0.09	46.25	40.80	150.01
DBW17	262	S1	C	2	1.217054721	1.570796327	2.08	2.91	16.64	13.20	1663.7	1320.0	42.46	7.27	0.51	0.10	64.43	56.12	151.11
HD2824	264	S1	C	2	1.159279481	1.284039775	2.00	2.71	22.26	18.90	2048.4	1738.8	0.00	6.49	0.44	0.09	51.27	40.42	158.19
HD2985	265	S1	C	2	1.284039775	1.284039775	2.00	3.75	27.84	9.90	2561.3	910.8	42.51	9.45	0.59	0.13	54.56	66.31	146.00
HI1634	268	S1	C	2	1.369438406	1.369438406	2.00	4.25	31.96	14.80	3068.2	1420.8	34.06	5.58	0.56	0.07	35.26	21.65	152.34
WH1105	269	S1	C	2	1.217054721	1.284039775	2.04	3.75	25.30	14.30	2327.6	1315.6	35.23	5.55	0.56	0.08	82.76	71.18	139.24
PBW175	272	S1	C	2	1.369438406	1.570796327	1.87	3.32	19.88	18.90	1987.9	1890.0	46.97	6.04	0.46	0.07	53.59	42.74	151.55
WH5420	274	S1	C	2	1.284039775	1.369438406	2.04	3.65	23.97	7.30	2301.1	700.8	37.27	6.74	0.48	0.09	54.12	47.53	145.40
HUW468	275	S1	C	2	1.284039775	1.369438406	2.04	3.90	26.00	7.40	2496.0	710.4	53.44	8.35	0.50	0.11	79.67	48.24	145.40
VL829	276	S1	C	2	1.217054721	1.217054721	2.00	4.00	28.59	8.80	2515.9	774.4	53.84	8.45	0.54	0.11	61.69	35.58	138.98
HW2004	277	S1	C	2	1.217054721	1.570796327	2.16	5.30	27.32	9.60	2732.0	960.0	44.15	6.91	0.47	0.08	81.74	54.29	151.11
Excalibur	278	S1	C	2	1.159279481	1.284039775	2.09	3.10	26.94	8.10	2478.5	745.2	56.75	8.09	0.50	0.08	88.91	73.23	137.79
NP715	280	S1	C	2	1.159279481	1.570796327	2.05	4.70	15.97	18.50	1597.3	1850.0	40.34	6.28	0.50	0.09	49.10	41.96	150.38
HD3118	281	S1	C	2	1.217054721	1.284039775	2.04	3.75	25.04	12.60	2303.7	1159.2	45.32	7.91	0.53	0.10	59.10	33.64	139.24
RAC875	282	S1	C	2	1.369438406	1.570796327	2.03	3.13	19.81	22.30	1980.9	2230.0	33.72	5.90	0.45	0.07	30.92	10.29	151.55
Halna	283	S1	C	2	1.217054721	1.369438406	2.08	3.35	24.74	13.30	2375.0	1276.8	43.52	7.56	0.47	0.08	42.26	26.92	143.90
RAJ3765	284	S1	C	2	1.369438406	1.570796327	2.39	2.78	19.55	15.10	1955.1	1510.0	45.01	6.77	0.49	0.08	77.76	66.16	151.55
HI1531	286	S1	C	2	1.284039775	1.284039775	2.00	3.90	24.96	12.60	2296.3	1159.2	45.84	6.53	0.42	0.07	47.56	25.44	146.00
HUW510	287	S1	C	2	1.217054721	1.369438406	2.19	3.26	15.09	19.54	1448.5	1876.1	45.61	6.93	0.49	0.08	38.64	39.71	148.80
HD3059	290	S1	C	2	1.284039775	1.570796327	2.19	3.65	20.25	16.40	2024.8	1640.0	39.30	7.37	0.51	0.09	60.47	35.52	150.01
WH730	291	S1	C	2	1.159279481	1.284039775	2.09	4.85	25.82	11.50	2375.4	1058.0	45.25	6.00	0.52	0.09	63.75	41.90	137.79
DBW14	292	S1	C	2	1.217054721	1.284039775	2.04	3.00	20.88	14.60	1921.0	1343.2	51.17	8.67	0.53	0.10	59.43	51.47	139.24
RAJ4120	293	S1	C	2	1.159279481	1.217054721	2.05	3.50	29.12	11.10	2562.6	976.8	32.97	5.23	0.47	0.05	32.25	14.39	133.10
HD2888	294	S1	C	2	1.217054721	1.570796327	1.95	5.36	21.94	17.10	2193.5	1710.0	42.56	7.18	0.53	0.08	35.62	32.32	148.80
Np866	295	S1	C	2	1.284039775	1.570796327	2.08	7.15	22.18	19.70	2218.0	1970.0	34.70	6.37	0.49	0.08	37.37	28.86	150.01
HD2894	296	S1	C	2	1.284039775	1.570796327	2.22	2.59	18.55	15.77	1855.1	1577.2	41.86	7.12	0.50	0.08	38.39	23.52	150.01
HD2932	298	S1	C	2	1.284039775	1.570796327	2.08	2.90	24.84	16.10	2484.0	1610.0	52.43	7.17	0.50	0.09	52.55	45.50	151.55
Kachu_1	2	S1	D	1	1.058823639	1.107148718	2.10	1.80	8.90	6.90	712.0	552.0	9.81	1.53	0.49	0.019	20.33	18.17	119.64
Pissi-local	3	S1	D	1	1.217054721	1.217054721	2.00	2.34	12.30	7.90	1082.4	695.2	18.57	2.51	0.43	0.027	16.60	20.60	138.98
CS41	4	S1	D	1	0.725253222	1.369438406	3.00	1.24	5.27	11.40	506.1	1094.4	1.96	0.51	0.82	0.011	11.29	8.14	126.96
HD2687	5	S1	D	1	0.286756552	0.684719203	3.10	1.10	9.50	7.86	380.0	314.4	3.93	0.72	0.57	0.011	5.14	8.00	49.26
CS93	7	S1	D	1	0.765392826	1.058823639	2.47	3.10	11.70	10.80	889.2	820.8	21.65	3.63	0.53	0.049	91.20	13.20	110.42
CS32	8	S1	D	1	0.684719203	1.0131975	2.56	2.20	8.70	6.20	626.4	446.4	22.89	3.78	0.53	0.050	10.67	12.83	102.93
CS66	9	S1	D	1	0.463647609	1.159279481	3.14	1.64	5.25	11.60	440.8	974.4	1.55	0.34	0.75	0.006	4.20	3.40	106.82
DL1266-2	10	S1	D	1	0	1.058823639	3.89	2.20	9.50	9.25	722.0	703.0	3.70	0.42	0.74	0.008	5.37	5.62	117.67
CS141	14	S1	D	1	0.805403501	1.369438406	2.67	1.66	5.20	12.30	499.3	1180.8	3.61	0.60	0.55	0.008	6.14	3.29	135.19
NP852	16	S1	D	1	1.058823639	1.058823639	2.00	1.84	12.16	9.40	924.2	714.4	3.43	0.61	0.56	0.009	9.13	9.00	120.24
Lok1	17	S1	D	1	0	1.058823639	3.11	0.68	5.40	4.00	410.4	304.0	1.39	0.41	0.95	0.010	4.50	3.83	96.07
NIAW34	18	S1	D	1	0.463647609	0.96953211	3.00	2.53	10.74	5.80	730.3	394.4	19.34	3.32	0.54	0.046	22.60	26.20	103.73
HD2329	19	S1	D	1	1.159279481	1.159279481	2.00	2.58	10.80	12.00	907.2	1008.0	23.17	3.76	0.52	0.049	24.40	26.00	132.70
LOKBOLD	20	S1	D	1	1.159279481	1.159279481	2.00	4.88	14.00	14.20	1176.0	1192.8	2.70	0.63	0.73	0.012	5.43	5.86	132.70
UP262	21	S1	D	1	1.0131975	1.284039775	2.35	1.76	7.76	12.50	713.9	1150.0	13.85	1.92	0.02	0.442	13.00	23.00	136.45
DBW51	22	S1	D	1	0.845543105	0.886077124	2.07	1.20	7.30	8.00	438.0	480.0	1.50	0.37	0.76	0.008	5.17	4.50	90.27
Chiriya3	23	S1	D	1	1.217054721	1.217054721	2.00	2.40	8.50	9.30	748.0	818.4	1.75	0.43	0.80	0.009	5.67	7.17	138.98
CS17	25	S1	D	1	0.601264217	1.217054721	3.00	1.72	5.97	9.40	525.6	827.2	13.98	2.21	0.48	0.023	13.25	9.25	115.63
HD3237	26	S1	D	1	0.411516846	1.0131975	3.33	1.45	10.11	7.40	727.9	532.8	23.46	3.78	0.52	0.049	9.00	10.40	84.70
HI1500	29	S1	D	1	0.643501109	0.96953211	2.91	1.54	10.64	7.20	723.5	489.6	15.78	2.36	0.47	0.028	11.60	15.20	140.21
CS74	30	S1	D	1	0.643501109	1.217054721	2.68	2.26	10.20	9.00	897.6	792.0	0.30	0.11	1.15	0.003	2.17	0.17	122.73
HD2833	31	S1	D	1	1.0131975	1.0131975	2.00	2.14	9.60	10.10	691.2	727.2	20.25	3.33	0.52	0.044	67.80	65.60	113.70
CS7	32	S1	D	1	0.463647609	0.463647609	2.00	1.57	3.27	9.70	65.4	194.0	17.23	2.76	0.51	0.035	21.00	19.80	31.58
K9465	33	S1	D	1	0.886077124	1.159279481	2.38	1.95	7.99	5.00	671.2	420.0	15.38	3.08	0.98	0.049	16.00	16.00	100.79
MP1358	34	S1	D	1	0.927295218	1.058823639	2.26	1.51	12.10	7.60	919.6	577.6	0.90	0.28	1.00	0.008	3.33	1.67	142.93
CS129	35	S1	D	1	1.159279481	1.284039775	2.09	3.34	14.00	15.00	1288.0	1380.0	3.44	0.65	0.66	0.010	6.43	6.14	137.79
CS128	36	S1	D	1	1.0131975	1.217054721	2.18	3.40	18.60	11.60	1636.8	1020.8	21.84	3.27	0.48	0.039	47.80	46.20	129.98
HI1544	38	S1	D	1	0.557598827	1.107148718	3.05	1.84	11.30	8.90	904.0	712.0	20.87	3.49	0.53	0.047	21.60	21.40	132.42
CS112	39	S1	D	1	0.643501109	1.159279481	2.90	1.64	10.03	6.20	842.5	520.8	9.32	1.36	0.02	0.520	14.00	10.00	117.56
CG1029	40	S1	D	1	0.725253222	1.159279481	2.57	1.83	10.43	9.70	876.1	814.8	13.05	2.02	0.50	0.025	44.40	33.60	127.07
LOK67	49	S1	D	1	1.0131975	1.107148718	2.10	2.66	11.20	9.20	896.0	736.0	8.87	1.92	0.75	0.034	25.67	39.00	119.48
PBW644	51	S1	D	1	0.411516846	1.058823639	2.84	1.45	11.75	5.50	893.0	418.0	0.19	0.15	6.43	0.029	1.67	0.00	134.59
DBW110	52	S1	D	1	0.286756552	0.765392826	3.17	1.38	4.31	9.40	206.8	451.2	14.54	2.80	0.61	0.044	48.00	72.63	60.62
NW1014	56	S1	D	1	0.411516846	1.284039775	3.13	1.45	15.67	7.40	1441.6	680.8	16.79	3.24	0.61	0.050	92.20	12.40	119.99
CS110	57	S1	D	1	0.353741606	0.927295218	2.94	1.64	5.17	8.60	331.1	550.4	19.40	3.29	0.54	0.045	73.20	52.20	85.52
HS611	58	S1	D	1	1.0131975	1.369438406	2.46	3.34	8.62	9.30	827.5	892.8	19.14	2.68	0.44	0.030	20.00	26.00	135.82
HD3171	59	S1	D	1	0.886077124	0.96953211	2.12	1.54	6.40	9.00	435.2	612.0	0.95	0.33	1.16	0.010	2.50	2.50	101.22
PBW681	61	S1	D	1	0	0.96953211	3.41	1.60	7.60	3.30	516.8	224.4	2.53	0.68	0.94	0.015	8.50	7.67	83.12
DBW222	62	S1	D	1	0.643501109	1.284039775	3.13	1.10	7.56	6.30	695.5	579.6	19.65	2.35	0.02	0.380	18.00	6.00	117.97
CS58	63	S1	D	1	0.765392826	0.765392826	2.00	0.98	7.68	6.30	368.6	302.4	14.87	2.25	0.48	0.027	18.80	24.80	75.80
MACS6222	65	S1	D	1	0.601264217	1.369438406	2.96	2.01	4.28	11.30	410.6	1084.8	1.82	0.39	0.69	0.007	8.83	7.17	127.69
RAJ4229	66	S1	D	1	1.058823639	1.217054721	2.14	3.50	9.70	7.60	853.6	668.8	11.67	2.03	0.59	0.028	49.20	44.20	130.65
CS53	67	S1	D	1	0.927295218	0.927295218	2.00	0.98	7.70	6.00	492.8	384.0	0.50	0.15	0.96	0.004	4.00	1.60	101.07
IC42	68	S1	D	1	0.411516846	1.107148718	3.05	1.94	8.80	8.80	704.0	704.0	3.43	0.55	0.49	0.007	5.50	5.50	104.82
RAJ4037	69	S1	D	1	1.0131975	1.217054721	2.27	2.50	9.60	10.30	844.8	906.4	15.75	2.13	0.44	0.023	56.40	22.60	131.56
Raj3077	70	S1	D	1	0.601264217	0.927295218	2.56	1.63	4.01	8.30	256.5	531.2	1.21	0.27	0.73	0.005	5.17	5.67	91.08
HD2864	71	S1	D	1	0.96953211	1.159279481	2.24	1.71	13.87	7.20	1165.1	604.8	0.38	0.21	1.38	0.011	2.00	20.50	136.31
CS38	72	S1	D	1	0.463647609	1.217054721	3.18	1.40	5.79	8.90	509.3	783.2	20.27	3.16	0.04	0.497	8.00	12.00	109.98
UP2425	73	S1	D	1	0.927295218	1.369438406	2.54	0.78	6.14	4.00	589.4	384.0	27.69	4.93	0.56	0.071	17.80	26.60	138.54
Drysdale	75	S1	D	1	0.927295218	1.107148718	2.35	0.58	7.30	5.10	584.0	408.0	1.21	0.40	1.19	0.011	2.67	3.33	59.17
VL892	78	S1	D	1	0.463647609	1.217054721	2.95	1.75	13.33	8.30	1173.0	730.4	5.17	1.02	0.63	0.016	15.80	16.00	146.44
CS42	80	S1	D	1	0.725253222	1.369438406	2.79	2.00	5.38	11.60	516.9	1113.6	24.64	3.90	0.51	0.050	33.60	30.00	131.48
HD3043	81	S1	D	1	0.601264217	0.765392826	2.50	1.84	4.16	6.40	199.4	307.2	2.05	0.43	0.75	0.008	11.29	7.00	69.69
Frontana	83	S1	D	1	0.684719203	1.217054721	2.77	1.47	13.67	8.40	1203.0	739.2	20.95	3.23	0.49	0.040	35.00	37.67	135.49
DBW107	84	S1	D	1	0.463647609	0.927295218	2.88	1.56	3.44	11.30	220.0	723.2	27.71	4.36	0.50	0.055	75.60	77.80	85.97
westonia	85	S1	D	1	0.601264217	1.369438406	2.96	1.35	5.75	8.10	551.7	777.6	16.25	1.99	0.02	0.392	9.00	11.00	127.69
Lok1_1	86	S1	D	1	1.217054721	1.284039775	2.09	2.66	13.00	7.10	1196.0	653.2	27.61	4.80	0.57	0.070	30.40	43.80	138.01
CS19	87	S1	D	1	0	0.557598827	3.29	1.69	4.06	10.80	113.6	302.4	2.82	0.65	1.06	0.014	4.50	6.17	34.46
NI5439	91	S1	D	1	0.927295218	1.284039775	2.48	2.60	10.20	7.50	938.4	690.0	21.34	3.34	0.50	0.042	25.40	35.40	133.93
HD2967	93	S1	D	1	0.643501109	0.845543105	2.50	1.63	11.43	8.20	640.1	459.2	11.77	2.11	0.58	0.031	17.40	16.00	138.04
UP1109	94	S1	D	1	1.159279481	1.284039775	2.30	2.22	10.80	11.80	993.6	1085.6	1.30	0.35	1.13	0.009	3.86	3.00	144.57
CS134	95	S1	D	1	0.96953211	1.159279481	2.43	3.80	6.90	5.30	579.6	445.2	12.40	2.46	0.64	0.040	20.40	25.80	118.86
Kukri	96	S1	D	1	0.684719203	1.284039775	2.74	1.34	5.32	9.40	489.0	864.8	9.69	1.56	0.53	0.020	15.60	18.10	126.79
CS144	98	S1	D	1	0.684719203	1.107148718	2.70	1.39	5.68	11.50	454.0	920.0	11.83	2.22	0.93	0.035	18.33	11.50	111.23
WH1270	100	S1	D	1	0.286756552	0.684719203	3.00	1.63	8.65	6.10	346.0	244.0	15.85	2.41	0.48	0.029	17.80	13.80	93.37
VL907	101	S1	D	1	0.684719203	1.0131975	2.56	1.43	13.64	12.10	982.1	871.2	17.68	2.75	0.50	0.050	23.20	16.40	59.92
HD2189	102	S1	D	1	0.805403501	0.927295218	2.31	1.81	12.42	9.40	794.9	601.6	22.55	3.60	0.51	0.047	39.75	52.88	118.95
PBW752	104	S1	D	1	0.805403501	1.107148718	2.45	1.94	9.00	11.30	720.0	904.0	7.27	1.41	0.61	0.022	48.40	61.60	116.67
HI1563	107	S1	D	1	0	0.805403501	3.62	1.62	4.69	11.60	244.1	603.2	20.27	3.58	0.56	0.051	82.80	111.40	61.48
HDR77	111	S1	D	1	1.0131975	1.217054721	2.23	3.44	36.50	9.00	3212.0	792.0	10.25	1.79	0.58	0.026	40.43	42.14	131.96
CS80	112	S1	D	1	1.0131975	1.0131975	2.00	2.70	10.40	8.70	748.8	626.4	16.31	2.44	0.03	0.477	18.00	14.00	113.70
HB208	114	S1	D	1	1.284039775	1.369438406	2.04	2.70	11.50	94.30	1104.0	9052.8	14.33	2.27	0.51	0.030	38.80	17.20	145.40
CS27	115	S1	D	1	1.107148718	1.217054721	2.09	1.80	9.00	12.20	792.0	1073.6	16.20	2.50	0.50	0.031	37.80	34.80	131.69
HIRA	117	S1	D	1	0	1.107148718	3.35	1.64	4.44	8.70	355.2	696.0	11.92	1.96	0.60	0.088	20.85	20.30	98.65
CS28	120	S1	D	1	1.107148718	1.217054721	2.09	2.60	11.20	15.00	985.6	1320.0	15.26	2.54	0.53	0.034	86.80	65.60	131.69
CS94	121	S1	D	1	0.805403501	1.217054721	2.50	1.90	15.80	12.80	1390.4	1126.4	14.33	2.27	0.51	0.030	38.80	17.20	127.08
DBW187	122	S1	D	1	0.886077124	1.107148718	2.35	1.72	4.87	8.70	389.7	696.0	13.65	2.50	0.59	0.037	17.40	24.00	118.48
CS90	123	S1	D	1	1.0131975	1.0131975	2.00	2.84	7.80	8.90	561.6	640.8	14.95	2.44	0.52	0.032	19.40	16.20	113.70
HD3249	124	S1	D	1	0.601264217	1.0131975	2.61	1.54	5.58	9.70	401.7	698.4	4.66	0.92	0.62	0.015	8.17	8.50	101.66
CS143	125	S1	D	1	0.684719203	1.217054721	2.86	1.70	5.66	11.40	497.7	1003.2	12.25	1.67	0.02	0.430	13.00	12.00	119.20
GW366	126	S1	D	1	1.107148718	1.107148718	2.00	3.30	12.00	12.10	960.0	968.0	24.49	4.10	0.53	0.055	11.80	13.20	126.04
WH1252	127	S1	D	1	0.463647609	1.058823639	2.95	1.44	11.84	8.90	899.8	676.4	10.61	1.82	0.51	0.021	12.20	8.40	109.89
HUW666	128	S1	D	1	1.0131975	1.107148718	2.10	3.00	10.70	7.50	856.0	600.0	15.84	2.69	0.54	0.037	44.50	60.83	119.48
CBW38	129	S1	D	1	0.805403501	0.96953211	2.29	2.10	11.32	7.20	769.8	489.6	15.09	2.32	0.49	0.028	18.20	16.20	101.21
WH1080	131	S1	D	1	0.643501109	0.927295218	2.50	1.74	4.09	8.50	261.8	544.0	15.80	2.17	0.02	0.438	15.00	11.00	92.13
Janz	132	S1	D	1	0.643501109	0.725253222	2.18	1.35	12.13	10.20	533.7	448.8	27.34	4.72	0.54	0.066	81.43	101.43	116.36
sunco	133	S1	D	1	0.557598827	0.601264217	2.13	1.31	12.08	7.80	386.6	249.6	18.27	2.79	0.49	0.034	24.00	18.60	75.57
GW451	134	S1	D	1	1.107148718	1.107148718	2.00	1.50	9.74	7.20	779.2	576.0	4.06	0.82	0.67	0.014	10.00	8.75	126.04
WH1021	136	S1	D	1	0.557598827	1.217054721	2.91	2.48	10.40	6.70	915.2	589.6	0.47	0.17	0.82	0.004	2.50	1.17	118.02
RAJ1482	137	S1	D	1	0.927295218	1.369438406	2.46	3.20	12.30	7.30	1180.8	700.8	17.10	3.00	0.56	0.042	12.60	13.60	140.04
HI1612	138	S1	D	1	1.284039775	1.284039775	2.00	3.18	16.64	15.00	1530.9	1380.0	6.93	1.24	0.58	0.018	12.00	21.13	146.00
HS543	140	S1	D	1	1.159279481	1.570796327	2.16	2.56	10.00	9.30	1000.0	930.0	24.86	3.86	0.49	0.049	25.00	29.14	148.04
HI1633	141	S1	D	1	0.765392826	0.845543105	2.21	0.70	11.60	10.20	649.6	571.2	3.69	0.70	0.01	0.603	9.00	9.00	84.24
CS145	142	S1	D	1	1.217054721	1.369438406	2.08	3.20	15.60	10.30	1497.6	988.8	10.36	1.55	0.57	0.030	17.00	8.00	143.90
MP3224	144	S1	D	1	0.684719203	0.765392826	2.17	1.76	4.79	8.60	230.0	412.8	16.68	2.37	0.02	0.403	18.00	23.00	71.00
GW322	145	S1	D	1	1.107148718	1.107148718	2.00	2.26	8.10	7.20	648.0	576.0	0.25	0.12	1.48	0.005	2.00	20.40	126.04
DBW173	146	S1	D	1	1.159279481	1.369438406	2.17	2.00	15.40	9.80	1478.4	940.8	16.97	3.42	0.62	0.056	12.25	24.75	144.97
DBW16	148	S1	D	1	1.107148718	1.107148718	2.00	1.87	5.40	4.00	432.0	320.0	13.36	1.94	0.46	0.022	28.00	29.00	126.04
DBW43	150	S1	D	1	1.0131975	1.217054721	2.23	2.40	10.80	7.30	950.4	642.4	12.97	2.40	0.59	0.036	30.00	30.60	131.96
DBW296	151	S1	D	1	0.557598827	0.845543105	2.71	0.88	4.72	7.00	264.1	392.0	1.49	0.41	0.84	0.009	4.60	3.40	77.64
DL788-2	153	S1	D	1	0.353741606	0.643501109	3.11	1.65	13.29	12.50	478.4	450.0	0.47	0.27	1.66	0.014	2.00	20.30	55.09
HD3354	154	S1	D	1	0.601264217	1.0131975	2.69	2.14	7.14	6.50	514.1	468.0	0.96	0.34	1.18	0.014	3.00	2.60	200.23
CS40	155	S1	D	1	0.845543105	1.0131975	2.28	2.26	10.00	5.30	720.0	381.6	18.26	2.69	0.47	0.033	21.80	16.40	107.37
PBW723	159	S1	D	1	1.284039775	1.369438406	2.04	4.54	12.60	11.50	1209.6	1104.0	14.24	2.76	0.63	0.044	68.40	73.20	145.40
PBW65	160	S1	D	1	0.684719203	1.570796327	2.76	2.72	12.34	8.10	1234.0	810.0	3.86	0.76	0.61	0.012	17.43	19.00	137.26
K1006	161	S1	D	1	1.217054721	1.284039775	2.04	2.56	12.70	10.10	1168.4	929.2	13.98	2.20	0.47	0.025	59.00	14.80	139.24
PBW771	163	S1	D	1	0	0.96953211	3.82	1.55	10.95	11.10	744.6	754.8	22.62	3.34	0.47	0.039	55.00	59.88	64.22
WH1124	164	S1	D	1	0.886077124	1.107148718	2.35	1.60	8.60	7.00	688.0	560.0	12.50	2.06	0.52	0.027	16.40	21.20	118.48
CS89	165	S1	D	1	0.684719203	1.0131975	2.56	2.02	5.24	10.70	377.6	770.4	19.11	2.85	0.48	0.034	29.20	29.20	102.93
HD3086	166	S1	D	1	0.557598827	1.217054721	2.86	1.35	12.41	6.90	1092.1	607.2	0.81	0.29	1.17	0.009	3.17	1.50	86.57
CS4	167	S1	D	1	0.511972688	1.0131975	2.72	1.34	2.76	9.30	198.7	669.6	18.39	3.06	0.04	0.513	26.00	36.00	100.03
WR544	168	S1	D	1	1.107148718	1.284039775	2.17	2.90	10.00	11.30	920.0	1039.6	5.57	1.03	0.02	0.591	13.00	21.00	138.83
HD3090	171	S1	D	1	1.107148718	1.107148718	2.00	2.80	11.30	9.70	904.0	776.0	1.62	0.34	0.82	0.006	3.01	1.72	126.04
LALBAHADUR	172	S1	D	1	1.284039775	1.369438406	2.04	2.50	8.64	7.30	829.4	700.8	3.93	0.69	0.61	0.010	6.89	5.00	145.40
HD3362	174	S1	D	1	1.058823639	1.284039775	2.17	2.94	13.30	10.10	1223.6	929.2	15.83	2.42	0.49	0.030	30.00	31.20	135.97
IC43	175	S1	D	1	1.323329264	1.369438406	2.02	2.66	12.64	4.30	1213.4	412.8	13.56	2.10	0.50	0.026	8.40	12.00	293.12
HW2045	178	S1	D	1	0.463647609	0.96953211	3.41	1.76	11.29	10.20	767.7	693.6	16.26	2.20	0.44	0.030	33.40	22.80	139.44
DL153-2	180	S1	D	1	0.845543105	1.369438406	2.63	2.26	10.06	10.80	965.8	1036.8	30.12	4.66	0.49	0.058	15.40	65.40	136.41
SAFEDLERMA	181	S1	D	1	0.765392826	0.927295218	2.31	1.80	15.44	8.90	988.3	569.6	1.54	0.35	0.72	0.006	4.90	3.00	95.05
HI1605	186	S1	D	1	0.805403501	0.845543105	1.86	2.08	16.07	10.70	899.9	599.2	17.27	2.68	0.49	0.034	23.40	21.60	128.65
HD2982	187	S1	D	1	0.411516846	0.765392826	2.83	1.79	5.26	7.20	252.4	345.6	27.74	4.52	0.52	0.059	16.40	11.00	65.02
GW513	189	S1	D	1	0.927295218	0.927295218	2.00	1.77	14.54	7.20	930.6	460.8	19.76	3.19	0.51	0.041	40.14	42.86	99.84
NP770	190	S1	D	1	0.96953211	1.159279481	2.24	2.60	10.12	5.00	850.1	420.0	18.21	3.00	0.53	0.040	15.17	9.00	125.82
PBW689	191	S1	D	1	1.217054721	1.570796327	2.12	2.30	10.70	6.80	1070.0	680.0	13.72	2.67	0.04	0.620	19.00	13.00	148.80
CS69	192	S1	D	1	0.511972688	1.159279481	3.14	1.78	5.43	10.90	455.9	915.6	3.83	0.66	0.60	0.010	7.57	10.71	106.98
GW273	195	S1	D	1	0.601264217	1.369438406	3.21	2.01	4.50	7.50	432.0	720.0	15.47	2.34	0.49	0.029	23.33	29.67	122.25
CS78	196	S1	D	1	0.557598827	0.96953211	2.76	2.52	13.08	12.20	889.4	829.6	20.17	3.01	0.03	0.475	21.00	13.00	122.88
CS71	197	S1	D	1	0.684719203	1.284039775	2.87	1.74	5.12	9.60	471.2	883.2	28.54	4.54	0.51	0.058	18.80	26.60	125.04
WH1129	199	S1	D	1	0.845543105	1.369438406	2.54	2.62	11.20	7.50	1075.2	720.0	1.48	0.32	0.69	0.006	5.60	4.80	137.85
CS86	200	S1	D	1	1.058823639	1.159279481	2.10	2.86	17.20	4.00	1444.8	336.0	22.95	3.79	0.53	0.050	56.86	50.57	125.58
CS64	201	S1	D	1	0.684719203	1.284039775	2.83	1.66	5.50	12.50	506.1	1150.0	16.42	2.35	0.42	0.025	35.60	12.00	125.74
C591	203	S1	D	1	0.96953211	1.107148718	2.18	5.74	7.80	8.40	624.0	672.0	19.33	2.98	0.49	0.036	77.60	64.20	240.91
K88	204	S1	D	1	1.058823639	1.217054721	2.00	2.14	7.60	5.50	668.8	484.0	2.14	0.56	0.92	0.012	10.40	13.00	125.58
KUNDAN	205	S1	D	1	1.0131975	1.107148718	2.10	1.54	6.60	7.20	528.0	576.0	9.66	1.86	0.71	0.030	59.80	65.80	119.48
HI617	208	S1	D	1	1.217054721	1.369438406	2.13	4.44	14.00	9.50	1344.0	912.0	2.73	0.54	0.65	0.009	6.40	6.80	142.65
HD2733	209	S1	D	1	0.463647609	1.058823639	2.84	1.97	13.69	5.40	1040.4	410.4	25.06	4.12	0.53	0.055	10.55	10.30	106.66
Hindi62	211	S1	D	1	0.557598827	1.107148718	2.70	1.95	14.90	4.70	1192.0	376.0	7.73	1.55	0.65	0.025	15.00	17.67	121.37
CS46	212	S1	D	1	0.684719203	1.284039775	2.65	1.73	4.66	11.30	428.3	1039.6	5.48	1.00	0.61	0.015	12.86	12.57	128.96
HUW838	213	S1	D	1	0.511972688	1.0131975	2.72	2.15	10.34	6.80	744.5	489.6	3.89	0.80	0.67	0.013	11.63	12.00	130.62
HD2009	214	S1	D	1	0.511972688	0.886077124	2.67	1.76	4.59	8.20	275.6	492.0	14.69	2.25	0.49	0.028	11.67	10.67	138.98
HD2851	215	S1	D	1	0.511972688	1.107148718	2.95	1.98	13.54	3.70	1083.2	296.0	3.52	0.83	0.75	0.016	5.50	6.83	115.16
WH1080_1	218	S1	D	1	0.201357921	1.107148718	3.00	2.50	9.80	5.30	784.0	424.0	1.39	0.49	1.25	0.016	4.20	4.20	106.24
CS15	219	S1	D	1	0.886077124	1.159279481	2.29	1.39	6.63	11.20	557.2	940.8	15.23	2.21	0.43	0.024	32.80	16.80	123.16
DBW303	221	S1	D	1	0.353741606	1.217054721	2.86	2.06	13.08	6.30	1151.0	554.4	8.89	1.46	0.52	0.020	13.63	17.50	119.71
CS100	222	S1	D	1	0.353741606	1.217054721	3.18	1.68	5.05	9.80	444.4	862.4	8.05	1.65	0.64	0.028	33.75	31.00	112.10
WH1142	226	S1	D	1	0.463647609	1.107148718	2.60	1.79	10.62	7.50	849.6	600.0	23.52	3.56	0.53	0.041	23.99	22.28	144.36
K1317	229	S1	D	1	1.107148718	1.107148718	2.00	2.94	15.20	11.00	1216.0	880.0	3.15	0.83	0.63	0.013	8.36	7.88	126.04
HI1628	231	S1	D	1	0.511972688	0.845543105	2.64	2.06	4.44	8.20	248.8	459.2	5.96	1.03	0.82	0.015	10.91	10.09	78.64
Kharchia65	232	S1	D	1	1.107148718	1.369438406	2.21	3.64	11.78	7.30	1130.9	700.8	0.70	0.22	0.93	0.007	1.85	0.59	144.24
RAJ4238	234	S1	D	1	0.684719203	1.107148718	2.70	1.50	14.00	14.40	1120.0	1152.0	16.96	3.03	0.53	0.045	50.24	54.22	111.23
CS14	235	S1	D	1	0.286756552	0.353741606	1.33	1.44	3.33	11.60	40.0	139.2	14.95	2.68	0.49	0.028	31.90	35.48	20.94
HD2987	238	S1	D	1	1.107148718	1.107148718	2.00	3.16	14.60	14.60	1168.0	1168.0	15.16	2.27	0.52	0.036	20.09	31.10	126.04
K65	241	S1	D	1	0.511972688	1.217054721	3.00	1.04	2.90	8.50	255.2	748.0	0.76	0.32	1.39	0.010	2.86	1.34	137.32
HD3226	243	S1	D	1	0.845543105	1.217054721	2.45	2.90	7.00	10.70	616.0	941.6	6.00	0.86	0.40	0.009	7.91	4.59	128.14
CS18	245	S1	D	1	1.217054721	1.217054721	2.00	2.20	10.90	8.60	959.2	756.8	0.87	0.19	0.69	0.003	5.60	1.90	138.98
MP1203	246	S1	D	1	1.107148718	1.159279481	2.05	2.74	11.70	6.50	982.8	546.0	5.88	0.95	0.52	0.015	12.78	10.42	126.96
CS92	247	S1	D	1	0.286756552	1.217054721	3.36	1.75	5.73	11.80	504.1	1038.4	3.48	0.81	0.77	0.017	11.35	11.62	108.34
DBW88	248	S1	D	1	1.0131975	1.058823639	2.05	2.80	9.90	8.20	752.4	623.2	1.04	0.25	0.70	0.004	5.69	3.60	114.73
SHARBATISONARA	249	S1	D	1	1.107148718	1.284039775	2.17	2.48	9.50	5.90	874.0	542.8	13.10	2.35	0.44	0.029	13.88	20.41	138.83
HS490	250	S1	D	1	0.643501109	1.284039775	2.96	3.08	11.00	12.00	1012.0	1104.0	0.42	0.20	1.40	0.008	3.54	1.00	130.54
Raj4083	251	S1	D	1	0.643501109	0.927295218	2.56	2.58	4.84	11.50	309.9	736.0	0.81	0.32	1.29	0.011	4.24	2.86	91.46
DBW39	254	S1	D	1	1.284039775	1.369438406	2.04	2.82	10.00	9.90	960.0	950.4	1.85	0.34	0.69	0.006	3.62	1.99	145.40
CS23	256	S1	D	1	0.684719203	1.107148718	2.80	1.56	6.21	10.90	496.7	872.0	0.38	0.19	1.51	0.007	2.27	0.24	109.50
ISTSAMNYT406	257	S1	D	1	1.107148718	1.369438406	2.21	3.22	10.40	11.50	998.4	1104.0	0.42	0.25	2.38	0.015	1.99	0.42	144.24
NIAW3170	259	S1	D	1	0.684719203	0.805403501	2.31	1.64	3.52	14.00	183.0	728.0	5.78	1.08	0.52	0.016	7.44	11.73	77.35
JAUW672	260	S1	D	1	1.0131975	1.0131975	2.00	1.85	5.29	9.60	380.9	691.2	5.19	0.81	0.46	0.009	8.60	4.68	113.70
LERMAROJO	261	S1	D	1	0.557598827	0.805403501	3.15	0.82	5.70	7.60	296.4	395.2	5.66	1.01	0.76	0.014	12.76	9.51	74.99
DBW17	262	S1	D	1	1.217054721	1.369438406	2.08	2.64	9.60	10.20	921.6	979.2	0.99	0.36	1.42	0.011	3.59	1.48	143.90
HD2824	264	S1	D	1	0.96953211	1.058823639	2.11	1.50	6.32	9.30	480.3	706.8	5.62	1.01	0.67	0.014	10.81	9.25	133.10
HD2985	265	S1	D	1	0.845543105	0.886077124	2.07	1.92	12.55	7.70	753.0	462.0	3.64	0.18	1.74	0.006	2.58	0.20	125.59
HI1634	268	S1	D	1	1.0131975	1.058823639	3.68	1.95	14.86	9.70	1129.4	737.2	3.83	0.29	2.01	0.015	3.04	0.24	103.53
WH1105	269	S1	D	1	0.927295218	1.0131975	2.11	2.02	11.75	9.40	846.0	676.8	5.25	0.95	0.67	0.017	9.45	8.65	181.27
PBW175	272	S1	D	1	0.96953211	1.217054721	2.32	1.73	4.72	9.70	415.0	853.6	9.64	1.48	0.46	0.018	9.35	8.64	130.82
WH5420	274	S1	D	1	0.96953211	1.0131975	2.06	1.59	12.76	5.90	918.7	424.8	3.71	0.26	1.35	0.008	2.38	0.78	124.05
HUW468	275	S1	D	1	1.159279481	1.217054721	2.05	1.63	13.72	5.20	1207.4	457.6	3.11	0.54	0.58	0.008	5.00	3.86	124.26
VL829	276	S1	D	1	1.159279481	1.284039775	2.13	1.83	15.20	6.60	1398.4	607.2	1.41	0.35	0.82	0.009	4.30	1.79	151.92
HW2004	277	S1	D	1	0.927295218	1.0131975	2.17	3.04	16.52	8.00	1189.4	576.0	3.19	0.69	0.75	0.012	5.47	6.29	157.66
Excalibur	278	S1	D	1	1.107148718	1.159279481	2.05	1.77	12.84	7.10	1078.6	596.4	8.22	1.40	0.44	0.018	16.45	13.54	128.89
NP715	280	S1	D	1	0.643501109	0.684719203	2.10	2.31	3.60	9.30	143.8	372.0	3.72	0.68	0.50	0.010	10.36	5.82	59.74
HD3118	281	S1	D	1	0.96953211	1.0131975	2.06	2.08	15.63	8.50	1125.4	612.0	5.17	0.85	0.48	0.010	11.92	7.63	145.01
RAC875	282	S1	D	1	0.765392826	1.369438406	2.54	1.63	4.32	12.50	414.9	1200.0	7.55	1.32	0.57	0.020	20.10	20.45	137.03
Halna	283	S1	D	1	1.0131975	1.107148718	2.15	1.78	14.03	9.70	1122.4	776.0	7.05	0.93	0.44	0.011	17.10	7.91	124.26
RAJ3765	284	S1	D	1	0.463647609	0.845543105	2.86	1.49	4.27	9.40	239.1	526.4	14.41	2.28	0.39	0.022	43.08	13.21	75.35
HI1531	286	S1	D	1	1.0131975	1.159279481	2.19	1.92	12.02	9.50	1009.7	798.0	9.89	1.47	0.52	0.017	20.37	12.08	136.91
HUW510	287	S1	D	1	0	1.159279481	3.57	1.72	3.57	8.60	299.9	722.4	11.15	1.46	0.42	0.013	22.30	10.64	99.85
HD3059	290	S1	D	1	0.643501109	0.805403501	2.38	1.75	3.93	10.90	204.5	566.8	9.02	1.33	0.48	0.020	22.49	16.34	76.51
WH730	291	S1	D	1	0.886077124	0.927295218	2.13	2.42	12.90	8.10	825.6	518.4	4.29	0.70	0.59	0.010	16.16	14.82	148.32
DBW14	292	S1	D	1	1.0131975	1.0131975	2.00	1.73	11.78	13.00	848.2	936.0	4.41	0.64	0.48	0.010	15.00	6.74	109.45
RAJ4120	293	S1	D	1	0.845543105	0.886077124	2.07	1.72	12.91	8.60	774.6	516.0	16.39	2.28	0.44	0.023	18.65	9.03	138.24
HD2888	294	S1	D	1	0.463647609	1.058823639	3.00	2.55	4.39	8.40	333.3	638.4	9.71	1.47	0.45	0.016	9.49	9.34	99.37
Np866	295	S1	D	1	0.805403501	0.845543105	2.07	3.34	12.07	12.40	675.9	694.4	6.14	0.98	0.59	0.012	8.86	6.89	103.53
HD2894	296	S1	D	1	0	1.107148718	3.50	1.46	3.87	9.80	309.7	784.0	14.32	1.80	0.43	0.022	16.65	9.16	96.77
HD2932	298	S1	D	1	0.96953211	1.159279481	2.24	1.41	12.31	11.50	1034.0	966.0	9.15	1.23	0.49	0.013	12.29	10.70	96.59
Kachu_1	2	S1	D	2	1.159279481	1.159279481	2.00	1.84	9.39	7.27	789.1	610.6	10.52	1.52	0.49	0.019	22.01	18.10	132.70
Pissi-local	3	S1	D	2	1.107148718	1.217054721	2.11	2.25	12.34	7.94	1086.2	698.6	19.13	2.39	0.45	0.025	15.83	21.44	131.06
CS41	4	S1	D	2	0.725253222	1.217054721	2.68	1.15	5.34	11.35	470.0	998.4	1.93	0.55	0.82	0.010	10.61	8.17	122.79
HD2687	5	S1	D	2	0.353741606	0.643501109	2.78	1.12	10.50	8.40	378.0	302.4	3.89	0.79	0.56	0.010	5.37	8.54	47.54
CS93	7	S1	D	2	0.765392826	1.107148718	2.65	2.97	12.85	10.46	1028.4	836.7	22.09	3.85	0.53	0.051	88.42	12.53	113.35
CS32	8	S1	D	2	0.643501109	0.96953211	2.65	2.26	8.95	6.72	608.3	456.8	22.38	4.02	0.50	0.048	9.87	11.67	95.63
CS66	9	S1	D	2	0.463647609	1.217054721	3.05	1.54	5.40	11.75	475.1	1034.2	1.56	0.34	0.76	0.006	4.17	3.36	115.52
DL1266-2	10	S1	D	2	0	1.0131975	3.72	1.85	10.50	9.40	756.0	676.8	3.33	0.44	0.79	0.008	5.86	6.17	110.97
CS141	14	S1	D	2	0.805403501	1.284039775	2.65	1.66	4.88	11.45	448.6	1053.4	3.48	0.65	0.51	0.009	6.27	3.30	130.05
NP852	16	S1	D	2	1.0131975	1.082591063	2.10	1.72	12.96	9.83	1011.3	767.1	3.66	0.60	0.54	0.008	8.44	9.89	116.46
Lok1	17	S1	D	2	0	1.0131975	3.28	0.71	5.81	4.26	418.3	306.5	1.28	0.39	0.88	0.009	4.30	4.22	89.67
NIAW34	18	S1	D	2	0.411516846	1.0131975	3.11	2.48	10.24	6.10	737.3	439.2	18.27	3.34	0.50	0.043	24.60	25.63	91.50
HD2329	19	S1	D	2	1.159279481	1.284039775	2.13	2.56	10.81	11.94	994.7	1098.4	23.02	3.91	0.55	0.046	25.90	28.05	136.54
LOKBOLD	20	S1	D	2	0.96953211	1.107148718	2.25	5.08	15.05	14.89	1204.3	1191.4	2.52	0.65	0.76	0.012	4.97	5.32	119.95
UP262	21	S1	D	2	0.96953211	1.107148718	2.20	1.60	8.08	11.86	646.1	948.9	12.99	1.89	0.02	0.420	12.73	21.15	120.40
DBW51	22	S1	D	2	0.886077124	0.927295218	2.06	1.28	7.64	7.98	488.7	511.0	1.59	0.38	0.77	0.008	5.40	4.82	96.39
Chiriya3	23	S1	D	2	0.927295218	1.217054721	2.36	2.59	7.90	10.06	695.4	885.7	1.78	0.42	0.81	0.009	5.31	7.03	130.01
CS17	25	S1	D	2	0.601264217	1.217054721	3.05	1.66	5.52	9.15	485.5	805.0	14.02	2.42	0.51	0.024	14.36	9.23	114.27
HD3237	26	S1	D	2	0.463647609	1.058823639	2.84	1.71	11.23	7.00	853.5	532.0	21.68	3.51	0.57	0.045	9.38	11.38	89.93
HI1500	29	S1	D	2	0.601264217	0.96953211	2.06	1.58	9.82	6.88	668.0	468.0	16.23	2.22	0.47	0.027	11.86	15.93	102.51
CS74	30	S1	D	2	0.601264217	1.217054721	3.09	2.30	10.75	8.58	946.0	755.1	0.32	0.10	1.18	0.003	2.05	0.15	113.46
HD2833	31	S1	D	2	0.96953211	1.058823639	2.16	1.98	8.80	10.46	668.6	794.9	21.50	3.53	0.56	0.047	66.06	71.91	112.48
CS7	32	S1	D	2	0.463647609	0.557598827	2.29	1.66	3.56	8.77	99.6	245.4	16.80	2.60	0.53	0.033	20.21	18.91	41.03
K9465	33	S1	D	2	0.886077124	1.107148718	2.30	1.72	8.03	5.50	642.4	440.0	15.07	2.95	0.90	0.052	15.40	14.89	118.88
MP1358	34	S1	D	2	0.96953211	1.107148718	2.20	1.67	11.38	8.00	910.4	640.0	0.90	0.29	1.01	0.007	3.65	1.74	120.40
CS129	35	S1	D	2	1.107148718	1.217054721	2.14	3.61	12.61	15.92	1109.8	1400.9	3.34	0.60	0.70	0.010	6.44	6.15	130.45
CS128	36	S1	D	2	1.0131975	1.217054721	2.36	3.70	17.44	11.78	1534.8	1036.9	22.03	3.05	0.45	0.041	43.71	49.96	130.07
HI1544	38	S1	D	2	0.725253222	1.159279481	2.71	1.74	12.75	10.60	1071.0	890.4	21.26	3.43	0.51	0.044	19.54	22.75	111.65
CS112	39	S1	D	2	0.765392826	1.217054721	2.73	1.75	11.05	7.10	972.4	624.8	9.44	1.34	0.02	0.534	12.62	9.21	119.15
CG1029	40	S1	D	2	0.684719203	1.058823639	2.74	1.78	9.27	10.20	704.5	775.2	13.54	2.06	0.51	0.026	47.92	31.44	103.03
LOK67	49	S1	D	2	1.058823639	1.159279481	2.19	2.77	11.82	8.90	993.2	747.8	8.33	1.90	0.75	0.036	26.52	39.49	123.27
PBW644	51	S1	D	2	0.511972688	1.107148718	2.95	1.37	11.28	6.00	902.4	480.0	0.20	0.15	6.02	0.029	1.71	0.00	101.60
DBW110	52	S1	D	2	0.201357921	0.725253222	3.45	1.31	4.04	8.87	177.9	390.4	15.79	2.93	0.57	0.047	45.30	67.34	52.39
NW1014	56	S1	D	2	0.463647609	1.369438406	3.00	1.29	16.51	8.40	1585.0	806.4	15.16	3.07	0.56	0.051	101.31	11.95	120.24
CS110	57	S1	D	2	0.286756552	0.845543105	3.21	1.54	4.79	9.06	268.5	507.3	20.80	3.54	0.51	0.042	75.59	48.96	71.00
HS611	58	S1	D	2	0.96953211	1.570796327	2.64	3.19	9.00	9.03	899.6	902.9	18.59	2.44	0.42	0.029	19.37	26.63	142.38
HD3171	59	S1	D	2	1.0131975	1.107148718	2.15	1.64	6.67	8.83	533.9	706.1	0.88	0.34	1.07	0.009	2.28	2.46	118.28
PBW681	61	S1	D	2	0	0.927295218	3.56	1.51	7.63	3.55	488.0	227.4	2.69	0.70	0.88	0.016	7.91	7.95	76.41
DBW222	62	S1	D	2	0.643501109	1.284039775	3.09	1.21	6.95	6.56	639.5	603.2	19.66	2.41	0.02	0.376	16.46	6.25	119.37
CS58	63	S1	D	2	0.805403501	0.805403501	2.00	0.95	8.38	6.11	435.7	317.5	16.29	2.13	0.53	0.030	18.72	22.68	82.12
MACS6222	65	S1	D	2	0.601264217	1.284039775	3.09	1.96	4.25	10.62	391.0	977.1	1.88	0.38	0.75	0.007	9.05	7.57	119.76
RAJ4229	66	S1	D	2	0.96953211	1.107148718	2.20	3.23	8.79	8.25	703.2	660.3	12.52	1.93	0.61	0.028	46.01	48.29	120.40
CS53	67	S1	D	2	0.845543105	0.96953211	2.24	0.95	7.14	6.19	485.3	421.0	0.54	0.15	1.03	0.004	3.68	1.53	101.97
IC42	68	S1	D	2	0.411516846	1.107148718	3.50	2.07	8.38	8.35	670.2	667.7	3.60	0.49	0.49	0.007	5.73	5.88	94.87
RAJ4037	69	S1	D	2	1.058823639	1.107148718	2.05	2.49	9.52	10.15	761.5	812.4	15.45	2.03	0.41	0.024	53.15	22.35	120.84
Raj3077	70	S1	D	2	0.601264217	0.886077124	2.67	1.77	4.35	8.96	261.3	537.6	1.23	0.28	0.73	0.006	5.48	6.23	84.08
HD2864	71	S1	D	2	1.058823639	1.159279481	2.14	1.76	14.30	7.70	1201.2	646.8	0.36	0.21	1.40	0.011	1.92	22.30	124.36
CS38	72	S1	D	2	0.411516846	1.159279481	3.43	1.39	5.28	8.31	443.3	698.0	21.83	3.45	0.04	0.511	7.65	12.96	101.34
UP2425	73	S1	D	2	0.886077124	1.217054721	2.50	0.74	6.17	4.24	542.7	372.9	28.58	5.03	0.60	0.078	18.14	24.85	127.70
Drysdale	75	S1	D	2	0.845543105	1.284039775	2.61	0.58	6.59	5.25	606.7	482.9	1.19	0.38	1.25	0.012	2.41	3.00	65.60
VL892	78	S1	D	2	0.511972688	1.217054721	3.18	1.52	10.51	9.40	924.9	827.2	5.38	1.01	0.67	0.017	16.23	14.64	105.67
CS42	80	S1	D	2	0.643501109	1.284039775	3.09	2.10	5.39	12.72	496.0	1170.4	25.87	4.01	0.48	0.054	31.14	30.97	118.99
HD3043	81	S1	D	2	0.557598827	0.725253222	2.55	1.70	4.28	6.84	188.5	300.7	2.25	0.45	0.71	0.007	11.85	7.16	63.40
Frontana	83	S1	D	2	0.725253222	1.369438406	2.83	1.48	16.23	8.90	1558.1	854.4	22.20	3.50	0.48	0.039	32.80	35.11	124.65
DBW107	84	S1	D	2	0.411516846	0.886077124	2.93	1.67	3.15	11.73	189.0	703.8	29.78	4.79	0.49	0.050	76.30	74.77	79.74
westonia	85	S1	D	2	0.557598827	1.284039775	3.30	1.26	5.53	7.49	508.8	688.9	17.36	1.80	0.02	0.359	9.79	10.20	114.05
Lok1_1	86	S1	D	2	1.107148718	1.284039775	2.17	2.73	12.12	6.60	1114.9	607.0	27.03	5.23	0.61	0.074	30.45	47.18	138.83
CS19	87	S1	D	2	0	0.643501109	3.78	1.54	4.34	10.35	156.1	372.7	3.06	0.61	1.12	0.014	4.66	5.79	40.82
NI5439	91	S1	D	2	0.886077124	1.217054721	2.36	2.86	10.03	7.47	882.9	657.4	21.20	3.25	0.47	0.044	23.63	38.07	129.48
HD2967	93	S1	D	2	0.684719203	0.805403501	2.23	1.65	10.98	6.40	571.0	332.8	12.54	2.11	0.55	0.033	16.17	15.73	76.51
UP1109	94	S1	D	2	1.058823639	1.217054721	2.18	2.30	9.82	11.91	864.6	1047.8	1.27	0.36	1.21	0.009	3.59	2.86	132.69
CS134	95	S1	D	2	0.886077124	1.159279481	2.38	4.05	7.41	5.54	622.3	465.2	11.73	2.32	0.58	0.042	22.02	26.62	123.82
Kukri	96	S1	D	2	0.684719203	1.159279481	2.81	1.46	5.72	8.47	480.9	711.3	9.32	1.42	0.52	0.019	16.94	17.64	114.66
CS144	98	S1	D	2	0.684719203	1.058823639	2.63	1.33	6.12	10.90	465.2	828.2	12.43	2.39	0.99	0.034	19.01	11.89	107.15
WH1270	100	S1	D	2	0.353741606	0.643501109	2.78	1.56	9.36	6.00	337.0	216.0	16.57	2.33	0.45	0.031	16.54	12.71	47.54
VL907	101	S1	D	2	0.805403501	1.058823639	2.42	1.34	13.69	10.90	1040.4	828.4	16.90	3.00	0.53	0.053	22.89	16.39	111.41
HD2189	102	S1	D	2	0.845543105	0.886077124	2.13	1.86	15.06	10.30	903.6	618.0	22.96	3.88	0.56	0.044	41.58	52.44	89.03
PBW752	104	S1	D	2	0.805403501	1.0131975	2.44	2.10	8.52	11.74	613.5	845.4	7.50	1.54	0.62	0.023	44.40	56.16	102.42
HI1563	107	S1	D	2	0	0.805403501	3.62	1.62	4.27	12.63	222.2	656.7	19.36	3.88	0.58	0.047	81.98	122.03	61.76
HDR77	111	S1	D	2	1.284039775	1.369438406	2.08	3.55	35.55	9.43	3412.9	905.1	9.57	1.81	0.53	0.026	36.45	41.37	144.13
CS80	112	S1	D	2	0.845543105	0.927295218	2.63	2.45	10.23	8.39	654.5	537.0	16.04	2.60	0.03	0.467	18.59	13.03	106.92
HB208	114	S1	D	2	1.0131975	1.570796327	2.56	2.65	10.88	102.83	1087.9	10283.4	13.70	2.33	0.52	0.029	36.64	17.73	144.19
CS27	115	S1	D	2	1.159279481	1.159279481	2.00	1.79	9.62	11.79	808.0	990.4	16.40	2.75	0.48	0.031	34.71	35.18	132.70
HIRA	117	S1	D	2	0	1.058823639	3.21	1.60	4.28	8.01	325.4	609.0	12.94	1.87	0.57	0.092	22.32	19.41	95.38
CS28	120	S1	D	2	1.159279481	1.284039775	2.13	2.39	11.26	14.88	1035.8	1369.2	13.93	2.48	0.56	0.032	86.27	68.54	136.54
CS94	121	S1	D	2	0.805403501	1.284039775	2.61	1.78	16.75	13.25	1541.3	1218.7	15.19	2.25	0.55	0.032	36.26	15.68	130.55
DBW187	122	S1	D	2	0.845543105	1.159279481	2.48	1.71	4.76	8.89	399.6	746.4	13.17	2.43	0.56	0.037	18.53	23.06	122.06
CS90	123	S1	D	2	1.058823639	1.159279481	2.14	2.98	7.14	9.58	599.8	804.9	14.11	2.26	0.56	0.035	20.96	17.70	124.36
HD3249	124	S1	D	2	0.557598827	1.058823639	3.21	1.43	6.00	8.88	456.1	674.7	4.39	1.00	0.60	0.014	8.96	8.97	94.49
CS143	125	S1	D	2	0.643501109	1.217054721	2.82	1.67	5.78	11.59	508.5	1020.3	13.00	1.70	0.02	0.470	14.06	11.83	119.96
GW366	126	S1	D	2	0.927295218	1.0131975	2.11	3.49	13.08	11.20	941.8	806.6	22.09	4.37	0.52	0.053	11.98	13.93	107.28
WH1252	127	S1	D	2	0.411516846	1.0131975	2.94	1.53	12.10	9.10	871.2	655.2	11.01	1.64	0.53	0.021	11.75	7.82	94.04
HUW666	128	S1	D	2	1.159279481	1.159279481	2.00	3.28	11.00	7.30	924.1	613.0	14.73	2.95	0.53	0.039	42.76	62.47	132.70
CBW38	129	S1	D	2	0.765392826	0.927295218	2.38	2.01	11.97	7.03	766.3	450.0	16.46	2.52	0.48	0.028	17.11	16.52	94.57
WH1080	131	S1	D	2	0.601264217	0.96953211	2.71	1.59	4.20	8.60	285.3	584.9	16.49	2.13	0.02	0.411	16.18	12.01	94.37
Janz	132	S1	D	2	0.643501109	0.684719203	2.10	1.50	11.92	9.50	476.8	380.0	27.92	4.85	0.50	0.066	78.07	95.95	59.74
sunco	133	S1	D	2	0.601264217	0.601264217	2.00	1.39	11.57	8.60	370.2	275.2	17.23	2.70	0.47	0.036	24.89	16.89	50.53
GW451	134	S1	D	2	1.107148718	1.159279481	2.05	1.47	9.05	6.91	760.4	580.1	3.73	0.83	0.70	0.014	9.28	9.60	126.96
WH1021	136	S1	D	2	0.557598827	1.107148718	2.80	2.58	10.88	6.10	870.0	487.9	0.46	0.16	0.77	0.005	2.26	1.15	109.11
RAJ1482	137	S1	D	2	0.96953211	1.284039775	2.43	3.00	13.14	7.09	1209.1	652.0	18.30	2.89	0.58	0.044	13.50	13.76	134.79
HI1612	138	S1	D	2	1.0131975	1.217054721	2.32	3.18	16.64	15.56	1463.9	1369.5	7.08	1.14	0.60	0.017	11.39	19.55	130.99
HS543	140	S1	D	2	1.058823639	1.369438406	2.25	2.48	10.97	9.42	1053.5	904.0	24.71	3.89	0.49	0.048	22.63	29.09	143.49
HI1633	141	S1	D	2	0.765392826	0.845543105	2.21	0.76	12.35	10.30	691.6	576.8	4.04	0.67	0.01	0.593	8.29	9.54	84.24
CS145	142	S1	D	2	1.058823639	1.159279481	2.14	3.06	17.08	9.46	1434.5	794.6	11.00	1.40	0.52	0.032	16.43	8.15	124.36
MP3224	144	S1	D	2	0.643501109	0.805403501	2.77	1.82	4.33	8.21	225.4	426.8	15.52	2.46	0.03	0.371	18.53	22.09	72.64
GW322	145	S1	D	2	1.0131975	1.217054721	2.32	2.13	8.53	7.78	750.4	684.4	0.23	0.13	1.53	0.005	2.05	20.46	130.64
DBW173	146	S1	D	2	1.058823639	1.217054721	2.18	2.05	14.57	9.69	1282.3	852.7	16.89	3.48	0.65	0.058	12.72	26.42	132.69
DBW16	148	S1	D	2	0.845543105	0.927295218	2.13	1.74	5.35	3.89	342.7	248.9	14.60	1.99	0.50	0.021	26.86	29.32	95.16
DBW43	150	S1	D	2	0.96953211	1.284039775	2.30	2.49	11.30	7.30	1039.4	671.3	11.70	2.40	0.61	0.033	28.91	28.26	136.54
DBW296	151	S1	D	2	0.601264217	0.927295218	2.81	0.91	4.43	6.71	283.5	429.5	1.52	0.44	0.79	0.009	4.66	3.15	87.45
DL788-2	153	S1	D	2	0.411516846	0.643501109	2.67	1.90	11.51	11.80	414.4	424.8	0.51	0.27	1.58	0.015	1.91	21.86	48.58
HD3354	154	S1	D	2	0.62253342	1.0131975	2.64	2.06	7.72	6.27	556.0	451.7	1.03	0.35	1.06	0.012	2.83	2.64	202.33
CS40	155	S1	D	2	0.805403501	0.96953211	2.29	2.27	9.15	4.98	622.4	338.3	18.48	2.79	0.43	0.031	19.91	17.30	101.21
PBW723	159	S1	D	2	1.217054721	1.217054721	2.00	4.87	12.94	10.57	1138.5	930.0	14.72	2.61	0.59	0.042	72.22	73.14	138.98
PBW65	160	S1	D	2	0.684719203	1.284039775	2.65	2.80	11.95	7.53	1099.4	692.7	4.00	0.76	0.60	0.013	17.95	18.37	128.96
K1006	161	S1	D	2	1.107148718	1.217054721	2.23	2.59	11.90	10.04	1047.1	883.8	15.12	2.15	0.47	0.027	55.84	15.09	128.30
PBW771	163	S1	D	2	0.201357921	0.927295218	3.38	1.64	9.56	13.30	611.8	851.2	21.57	3.08	0.47	0.041	56.51	60.67	72.84
WH1124	164	S1	D	2	0.886077124	1.058823639	2.26	1.53	8.90	7.11	676.1	540.4	12.23	2.26	0.57	0.026	14.85	19.93	113.52
CS89	165	S1	D	2	0.684719203	1.107148718	2.60	2.22	5.05	10.85	404.1	867.7	18.27	2.71	0.44	0.032	31.52	30.25	113.22
HD3086	166	S1	D	2	0.601264217	1.159279481	2.76	1.53	12.06	8.40	1013.0	705.6	0.83	0.29	1.14	0.009	2.89	1.47	115.34
CS4	167	S1	D	2	0.463647609	1.0131975	3.28	1.44	2.88	8.84	207.7	636.6	16.63	2.79	0.04	0.539	25.80	35.57	87.85
WR544	168	S1	D	2	1.159279481	1.369438406	2.17	3.08	10.46	10.77	1003.7	1034.2	5.55	0.97	0.01	0.596	12.99	22.20	144.97
HD3090	171	S1	D	2	0.96953211	1.058823639	2.16	3.04	10.99	10.05	835.2	764.0	1.54	0.34	0.88	0.007	3.14	1.86	112.48
LALBAHADUR	172	S1	D	2	1.107148718	1.217054721	2.14	2.44	8.71	7.62	766.5	670.9	4.04	0.73	0.60	0.011	6.34	5.16	130.45
HD3362	174	S1	D	2	0.96953211	1.217054721	2.32	2.86	11.97	9.43	1053.6	829.4	16.58	2.53	0.46	0.029	32.49	30.47	130.82
IC43	175	S1	D	2	1.284039775	1.323329264	2.02	2.65	12.62	4.15	1186.7	389.9	13.12	2.03	0.51	0.026	8.08	12.53	286.97
HW2045	178	S1	D	2	0.511972688	0.886077124	2.73	1.74	14.04	10.90	842.4	654.0	14.69	2.03	0.41	0.029	34.35	24.76	79.05
DL153-2	180	S1	D	2	0.845543105	1.570796327	2.72	2.28	9.50	10.12	949.8	1012.4	31.29	5.11	0.49	0.054	14.68	60.94	139.94
SAFEDLERMA	181	S1	D	2	0.765392826	0.845543105	2.14	1.81	14.97	9.10	838.3	509.6	1.50	0.36	0.70	0.007	5.01	2.76	83.07
HI1605	186	S1	D	2	0.765392826	0.805403501	2.08	1.90	13.77	11.30	716.0	587.6	16.91	2.80	0.47	0.030	21.58	22.77	78.06
HD2982	187	S1	D	2	0.511972688	0.845543105	2.93	1.88	4.96	7.33	277.5	410.4	25.92	4.18	0.57	0.053	15.77	9.95	75.13
GW513	189	S1	D	2	0.845543105	0.96953211	2.24	1.45	14.25	6.80	969.0	462.4	21.45	3.13	0.47	0.045	42.08	40.83	101.97
NP770	190	S1	D	2	0.96953211	1.284039775	2.35	2.59	10.35	5.14	951.8	473.3	18.24	2.78	0.56	0.041	13.77	8.46	136.20
PBW689	191	S1	D	2	1.107148718	1.284039775	2.17	2.17	11.74	6.66	1080.3	612.7	13.27	2.66	0.04	0.575	18.21	12.72	138.83
CS69	192	S1	D	2	0.463647609	1.284039775	3.04	1.68	5.14	11.53	472.5	1061.2	3.89	0.64	0.54	0.010	7.38	11.61	120.36
GW273	195	S1	D	2	0.557598827	1.284039775	3.22	1.90	4.54	8.13	417.3	748.0	14.51	2.24	0.48	0.030	21.06	31.78	116.06
CS78	196	S1	D	2	0.511972688	1.0131975	2.83	2.40	14.62	12.30	1052.6	885.6	21.28	2.74	0.03	0.445	18.95	12.70	93.67
CS71	197	S1	D	2	0.643501109	1.217054721	2.68	1.72	4.62	10.20	406.4	897.9	27.47	4.80	0.50	0.059	17.50	25.54	122.73
WH1129	199	S1	D	2	0.845543105	1.570796327	2.68	2.48	12.03	7.01	1203.4	701.1	1.46	0.32	0.71	0.005	5.84	4.58	140.55
CS86	200	S1	D	2	1.0131975	1.159279481	2.24	2.88	17.08	3.82	1434.8	321.0	24.43	4.07	0.54	0.051	55.33	52.89	126.10
CS64	201	S1	D	2	0.643501109	1.217054721	2.73	1.57	5.48	12.45	482.6	1095.8	16.85	2.14	0.42	0.026	35.58	10.82	122.11
C591	203	S1	D	2	0.96953211	1.107148718	2.23	5.80	8.25	7.84	660.4	627.2	20.58	3.14	0.48	0.036	76.88	68.25	240.42
K88	204	S1	D	2	1.058823639	1.217054721	2.23	2.13	7.44	5.04	654.5	443.5	2.01	0.51	0.87	0.014	10.37	12.45	132.26
KUNDAN	205	S1	D	2	1.058823639	1.284039775	2.22	1.55	6.77	7.45	622.4	685.5	9.63	1.74	0.69	0.027	54.02	70.08	138.10
HI617	208	S1	D	2	1.159279481	1.284039775	2.22	4.70	14.96	9.08	1376.1	834.9	2.95	0.50	0.64	0.010	5.89	6.77	134.37
HD2733	209	S1	D	2	0.511972688	1.0131975	2.78	1.76	12.30	6.10	885.6	439.2	24.47	3.87	0.52	0.050	10.69	11.06	97.08
Hindi62	211	S1	D	2	0.557598827	1.058823639	2.74	1.50	13.08	4.90	994.1	372.4	7.36	1.56	0.69	0.027	15.96	17.34	104.97
CS46	212	S1	D	2	0.684719203	1.284039775	2.65	1.59	5.10	10.95	469.4	1007.1	5.28	0.94	0.58	0.014	14.02	13.22	128.96
HUW838	213	S1	D	2	0.557598827	1.058823639	2.84	2.27	9.37	7.20	712.1	547.2	3.79	0.84	0.61	0.013	10.75	12.03	96.40
HD2009	214	S1	D	2	0.601264217	0.96953211	2.76	1.85	5.00	7.46	339.8	507.2	13.84	2.38	0.49	0.026	11.16	10.66	131.68
HD2851	215	S1	D	2	0.511972688	1.159279481	2.86	1.82	14.91	3.40	1252.4	285.6	3.80	0.86	0.79	0.015	5.59	6.71	109.81
WH1080_1	218	S1	D	2	0	1.159279481	3.33	2.26	10.21	5.23	857.4	439.5	1.38	0.51	1.30	0.016	4.47	4.02	104.05
CS15	219	S1	D	2	0.886077124	1.0131975	2.22	1.45	7.05	11.84	507.8	852.4	15.35	2.21	0.46	0.025	33.46	18.14	108.12
DBW303	221	S1	D	2	0.411516846	1.159279481	3.00	1.85	12.68	5.90	1065.1	495.6	8.25	1.34	0.48	0.018	12.95	16.23	106.88
CS100	222	S1	D	2	0.286756552	1.159279481	3.29	1.67	4.65	10.33	390.5	867.7	8.63	1.59	0.69	0.025	30.39	33.97	105.56
WH1142	226	S1	D	2	0.557598827	1.159279481	2.81	1.78	12.55	8.00	1054.2	672.0	24.46	3.99	0.54	0.047	24.57	21.25	112.68
K1317	229	S1	D	2	1.058823639	1.217054721	2.14	3.18	15.40	10.12	1355.5	890.3	3.19	0.74	0.62	0.012	8.30	7.72	130.65
HI1628	231	S1	D	2	0.557598827	0.927295218	2.75	2.04	4.12	7.63	263.8	488.0	6.04	1.03	0.72	0.014	12.72	9.64	88.01
Kharchia65	232	S1	D	2	1.0131975	1.284039775	2.30	3.48	10.74	8.00	988.5	735.7	0.69	0.23	0.91	0.008	1.68	0.70	136.99
RAJ4238	234	S1	D	2	0.643501109	1.058823639	2.84	1.60	13.54	13.80	1029.2	1049.0	16.36	2.78	0.57	0.039	53.13	57.20	103.01
CS14	235	S1	D	2	0.201357921	0.411516846	3.00	1.54	3.05	11.27	48.9	180.3	13.56	2.50	0.44	0.029	30.87	33.64	20.94
HD2987	238	S1	D	2	0.886077124	0.96953211	2.12	3.23	15.71	15.99	1068.6	1087.0	16.98	2.34	0.49	0.036	22.67	30.95	101.22
K65	241	S1	D	2	0.463647609	1.107148718	3.30	1.12	3.18	8.31	254.8	664.6	0.76	0.27	1.47	0.009	2.47	1.42	121.11
HD3226	243	S1	D	2	0.886077124	1.217054721	2.36	3.16	6.71	10.81	590.4	951.5	6.11	0.82	0.46	0.009	9.47	4.58	129.48
CS18	245	S1	D	2	0.96953211	1.159279481	2.43	2.28	9.93	9.21	834.4	773.3	0.81	0.16	0.64	0.003	5.17	1.96	118.86
MP1203	246	S1	D	2	1.0131975	1.107148718	2.15	2.86	10.57	6.91	845.9	553.2	6.11	0.84	0.49	0.014	14.25	10.84	118.28
CS92	247	S1	D	2	0.201357921	1.217054721	3.32	1.59	6.14	11.70	539.9	1029.4	3.56	0.67	0.68	0.017	11.18	11.81	109.76
DBW88	248	S1	D	2	1.058823639	1.107148718	2.10	2.86	10.71	8.32	857.1	665.7	1.00	0.25	0.70	0.005	6.46	3.43	119.64
SHARBATISONARA	249	S1	D	2	1.058823639	1.159279481	2.14	2.30	9.45	5.80	794.0	487.2	15.35	2.38	0.52	0.028	13.70	19.86	124.36
HS490	250	S1	D	2	0.601264217	1.107148718	2.90	2.83	10.75	11.07	859.7	885.6	0.41	0.19	1.52	0.008	3.58	0.99	115.88
Raj4083	251	S1	D	2	0.725253222	0.845543105	2.29	2.66	4.95	12.32	276.9	689.9	0.85	0.28	1.20	0.010	4.29	2.72	83.51
DBW39	254	S1	D	2	1.369438406	1.369438406	2.00	2.77	10.97	9.94	1052.7	954.0	1.91	0.36	0.72	0.006	3.34	1.95	152.34
CS23	256	S1	D	2	0.643501109	1.159279481	2.81	1.45	6.26	10.25	526.0	861.4	0.40	0.21	1.47	0.008	2.46	0.21	114.05
ISTSAMNYT406	257	S1	D	2	1.0131975	1.284039775	2.30	3.47	11.34	11.99	1043.4	1103.2	0.42	0.28	2.33	0.016	1.88	0.41	136.99
NIAW3170	259	S1	D	2	0.643501109	0.725253222	2.27	1.58	5.46	13.70	240.2	602.8	5.92	0.98	0.51	0.014	8.05	11.09	65.78
JAUW672	260	S1	D	2	0.96953211	1.0131975	2.06	1.72	5.68	9.34	409.0	672.1	5.82	0.84	0.53	0.009	8.69	5.26	108.61
LERMAROJO	261	S1	D	2	0.601264217	0.725253222	2.27	0.78	5.67	8.00	249.3	351.9	6.40	1.01	0.75	0.014	10.66	8.39	64.55
DBW17	262	S1	D	2	1.369438406	1.369438406	2.00	2.75	10.53	10.32	1010.5	991.0	0.92	0.35	1.47	0.012	3.96	1.42	152.34
HD2824	264	S1	D	2	0.805403501	0.845543105	2.07	1.62	5.89	10.06	330.0	563.1	5.72	1.01	0.69	0.013	11.98	9.17	133.10
HD2985	265	S1	D	2	0.845543105	0.886077124	2.07	1.95	15.57	7.70	934.2	462.0	3.98	0.19	1.71	0.007	2.53	0.20	90.27
HI1634	268	S1	D	2	0.805403501	1.107148718	2.45	2.01	16.78	10.60	1342.4	848.0	4.00	0.28	1.79	0.016	2.92	0.23	113.61
WH1105	269	S1	D	2	0.886077124	1.058823639	2.26	1.80	15.47	9.60	1175.7	729.6	5.24	1.00	0.67	0.018	9.02	8.38	112.18
PBW175	272	S1	D	2	0.886077124	1.217054721	2.45	1.56	4.41	8.74	387.8	768.8	10.64	1.65	0.51	0.017	10.63	7.70	128.54
WH5420	274	S1	D	2	0.886077124	0.96953211	2.12	1.52	12.62	5.00	858.2	340.0	4.03	0.25	1.43	0.009	2.46	0.76	101.22
HUW468	275	S1	D	2	0.765392826	1.159279481	2.57	1.63	13.53	5.40	1136.5	453.6	2.70	0.57	0.60	0.009	5.02	4.00	118.54
VL829	276	S1	D	2	1.217054721	1.217054721	2.00	1.81	15.16	6.60	1334.1	580.8	1.43	0.31	0.82	0.008	4.46	1.70	138.98
HW2004	277	S1	D	2	0.96953211	1.0131975	2.11	3.04	15.45	7.80	1112.4	561.6	3.44	0.64	0.73	0.011	6.23	6.53	107.39
Excalibur	278	S1	D	2	1.058823639	1.217054721	2.23	2.04	13.75	6.60	1210.0	580.8	7.91	1.38	0.40	0.017	17.85	13.82	130.72
NP715	280	S1	D	2	0.765392826	0.765392826	2.00	2.17	3.89	9.17	186.8	440.1	3.83	0.59	0.50	0.009	9.51	6.04	75.80
HD3118	281	S1	D	2	1.0131975	1.0131975	2.00	1.89	14.02	10.00	1009.4	720.0	4.38	0.78	0.49	0.011	11.38	7.48	113.70
RAC875	282	S1	D	2	0.725253222	1.159279481	2.67	1.75	4.08	13.61	343.0	1143.0	7.16	1.50	0.59	0.020	20.60	17.72	117.66
Halna	283	S1	D	2	1.107148718	1.159279481	2.05	1.64	15.35	10.00	1289.4	840.0	7.78	1.02	0.46	0.010	14.57	7.59	126.96
RAJ3765	284	S1	D	2	0.463647609	0.725253222	2.73	1.55	4.58	8.90	201.4	391.6	15.71	2.25	0.43	0.020	41.25	11.56	60.79
HI1531	286	S1	D	2	1.107148718	1.107148718	2.00	2.42	11.52	9.50	921.6	760.0	10.21	1.51	0.53	0.015	21.00	10.79	126.04
HUW510	287	S1	D	2	0	1.058823639	3.26	1.86	3.67	9.15	278.7	695.6	10.03	1.41	0.37	0.015	22.40	11.52	94.81
HD3059	290	S1	D	2	0.886077124	0.886077124	2.00	1.65	3.92	10.09	234.9	605.5	9.92	1.35	0.51	0.020	25.74	15.20	94.75
WH730	291	S1	D	2	0.927295218	0.96953211	2.12	2.65	13.37	8.30	909.2	564.4	4.05	0.71	0.54	0.011	16.77	16.38	101.27
DBW14	292	S1	D	2	0.96953211	1.0131975	2.06	1.78	12.06	10.50	868.3	756.0	3.95	0.66	0.51	0.010	15.23	6.88	108.61
RAJ4120	293	S1	D	2	0.886077124	0.886077124	2.00	1.57	14.47	8.00	868.2	480.0	17.26	2.01	0.38	0.024	21.57	9.26	94.75
HD2888	294	S1	D	2	0.463647609	0.96953211	3.00	2.53	4.17	8.48	283.4	576.9	9.72	1.52	0.47	0.017	10.85	9.20	90.04
Np866	295	S1	D	2	0.845543105	0.886077124	2.13	3.25	11.78	14.30	706.8	858.0	5.92	1.13	0.49	0.013	8.91	5.78	89.03
HD2894	296	S1	D	2	0	1.159279481	3.81	1.54	3.61	9.95	302.9	836.0	14.29	1.80	0.41	0.024	15.95	10.00	94.43
HD2932	298	S1	D	2	1.058823639	1.107148718	2.10	1.62	12.83	13.70	1026.4	1096.0	8.53	1.35	0.45	0.012	11.72	10.19	119.64
Kachu_1	2	S2	C	1	1.570796327	1.570796327	2.00	5.70	29.00	10.40	2900.0	1040.0	46.56	7.45	0.508	0.095	52.40	50.60	158.19
Pissi-local	3	S2	C	1	1.284039775	1.570796327	2.08	3.80	22.20	9.60	2220.0	960.0	45.52	7.25	0.512	0.093	38.40	33.20	150.01
CS41	4	S2	C	1	1.284039775	1.570796327	2.12	4.04	21.40	11.70	2140.0	1170.0	43.51	7.28	0.532	0.097	31.60	28.80	148.75
HD2687	5	S2	C	1	1.284039775	1.217054721	2.36	4.14	19.10	11.40	1680.8	1003.2	33.10	5.89	0.569	0.084	24.40	31.80	150.01
CS93	7	S2	C	1	1.369438406	1.570796327	2.04	4.86	22.90	9.20	2290.0	920.0	39.76	6.87	0.549	0.095	35.20	25.60	151.55
CS32	8	S2	C	1	1.570796327	1.570796327	2.00	4.36	26.06	11.20	2606.0	1120.0	51.88	8.30	0.510	0.106	37.20	30.60	158.19
CS66	9	S2	C	1	1.217054721	1.570796327	2.16	3.66	20.00	3.00	2000.0	300.0	39.53	7.52	0.608	0.115	29.40	45.00	151.11
DL1266-2	10	S2	C	1	1.217054721	1.369438406	2.08	4.10	18.60	13.00	1785.6	1248.0	38.75	6.89	0.578	0.098	26.20	41.20	143.90
CS141	14	S2	C	1	1.217054721	1.570796327	2.16	4.18	21.70	11.30	2170.0	1130.0	40.27	7.52	0.595	0.113	29.40	39.20	151.11
NP852	16	S2	C	1	1.369438406	1.570796327	2.04	4.10	22.00	11.20	2200.0	1120.0	36.23	5.93	0.521	0.078	24.00	27.60	151.55
Lok1	17	S2	C	1	1.570796327	1.284039775	2.17	3.50	16.80	11.20	1545.6	1030.4	30.43	6.19	0.662	0.102	41.80	49.80	158.19
NIAW34	18	S2	C	1	1.284039775	1.570796327	2.08	5.44	20.80	8.50	2080.0	850.0	37.68	6.72	0.579	0.097	30.20	39.80	150.01
HD2329	19	S2	C	1	1.217054721	1.284039775	2.04	3.66	23.95	11.64	2202.9	1071.2	30.91	6.46	0.663	0.108	30.20	45.20	139.24
LOKBOLD	20	S2	C	1	1.217054721	1.570796327	2.16	4.10	21.10	12.30	2110.0	1230.0	35.82	6.04	0.537	0.081	17.80	24.80	151.11
UP262	21	S2	C	1	1.284039775	1.570796327	2.08	4.46	25.70	10.40	2570.0	1040.0	35.72	6.05	0.473	0.082	23.83	38.50	150.01
DBW51	22	S2	C	1	1.217054721	1.570796327	2.16	5.16	21.70	8.70	2170.0	870.0	38.98	6.92	0.568	0.098	31.00	33.00	151.11
Chiriya3	23	S2	C	1	1.570796327	1.570796327	2.00	3.66	22.60	10.90	2260.0	1090.0	30.80	5.58	0.575	0.081	24.00	18.80	158.19
CS17	25	S2	C	1	1.570796327	1.284039775	2.00	3.84	25.00	11.50	2300.0	1058.0	30.77	5.33	0.552	0.074	19.00	24.20	146.00
HD3237	26	S2	C	1	1.369438406	1.369438406	2.00	3.48	20.90	10.10	2006.4	969.6	39.48	6.77	0.548	0.093	31.39	33.78	152.34
HI1500	29	S2	C	1	1.217054721	1.217054721	2.00	4.00	22.50	10.50	1980.0	924.0	38.30	5.67	0.470	0.067	19.40	19.40	138.98
CS74	30	S2	C	1	1.369438406	1.369438406	2.00	3.90	11.44	6.50	1098.2	624.0	24.51	4.94	0.641	0.080	50.80	74.20	152.34
HD2833	31	S2	C	1	1.570796327	1.570796327	2.00	3.20	20.90	11.40	2090.0	1140.0	42.40	7.05	0.528	0.094	46.15	42.51	158.19
CS7	32	S2	C	1	1.570796327	1.570796327	2.12	3.10	14.14	8.90	1414.0	890.0	24.54	4.04	0.529	0.053	32.75	42.25	148.80
K9465	33	S2	C	1	1.369438406	1.570796327	2.04	3.68	15.00	7.50	1500.0	750.0	25.79	4.79	0.590	0.072	28.40	34.20	151.55
MP1358	34	S2	C	1	1.570796327	1.570796327	2.00	3.40	21.10	11.50	2110.0	1150.0	46.44	7.60	0.520	0.100	22.20	24.60	158.19
CS129	35	S2	C	1	1.284039775	1.369438406	2.04	3.00	21.11	13.60	2026.8	1305.6	42.73	6.85	0.508	0.088	35.00	36.80	145.40
CS128	36	S2	C	1	1.570796327	1.570796327	2.04	3.98	24.10	13.10	2410.0	1310.0	39.40	7.10	0.572	0.104	49.40	45.40	151.55
HI1544	38	S2	C	1	1.570796327	1.369438406	2.04	3.80	21.90	12.60	2102.4	1209.6	40.75	6.84	0.540	0.092	25.25	28.75	145.40
CS112	39	S2	C	1	1.570796327	1.570796327	2.00	3.10	20.70	9.00	2070.0	900.0	32.73	5.44	0.528	0.072	32.00	37.40	158.19
CG1029	40	S2	C	1	1.470628906	1.107148718	2.50	3.44	20.80	14.20	1664.0	1136.0	39.52	6.78	0.548	0.093	33.00	37.00	158.19
LOK67	49	S2	C	1	1.570796327	1.570796327	2.00	2.96	25.90	6.40	2590.0	640.0	42.02	6.95	0.529	0.092	40.20	32.00	158.19
PBW644	51	S2	C	1	1.570796327	1.217054721	2.27	2.72	23.00	8.00	2024.0	704.0	44.21	8.26	0.620	0.126	25.60	29.80	158.19
DBW110	52	S2	C	1	1.570796327	1.369438406	2.08	2.64	22.50	10.60	2160.0	1017.6	44.15	7.60	0.549	0.105	26.60	24.80	158.19
NW1014	56	S2	C	1	1.570796327	1.570796327	2.00	2.96	27.60	11.00	2760.0	1100.0	51.68	7.97	0.491	0.099	28.20	33.60	158.19
CS110	57	S2	C	1	1.570796327	1.570796327	2.00	3.38	23.80	7.60	2380.0	760.0	45.26	8.70	0.614	0.134	20.20	22.20	158.19
HS611	58	S2	C	1	1.369438406	1.570796327	2.00	3.46	22.58	11.80	2258.0	1180.0	38.95	7.47	0.614	0.116	19.40	22.80	158.19
HD3171	59	S2	C	1	1.570796327	1.217054721	2.27	3.66	23.50	9.60	2068.0	844.8	43.83	7.98	0.588	0.117	25.00	31.20	158.19
PBW681	61	S2	C	1	1.570796327	1.570796327	2.00	3.34	26.40	11.80	2640.0	1180.0	51.96	8.22	0.504	0.104	16.80	15.20	158.19
DBW222	62	S2	C	1	1.345282921	1.369438406	2.08	3.04	25.60	11.20	2457.6	1075.2	36.46	5.55	0.485	0.067	25.00	24.40	158.19
CS58	63	S2	C	1	1.570796327	1.570796327	2.00	4.20	24.20	8.20	2420.0	820.0	47.02	8.19	0.555	0.114	15.60	14.00	158.19
MACS6222	65	S2	C	1	1.570796327	1.570796327	2.00	3.30	27.40	8.20	2740.0	820.0	39.46	6.26	0.510	0.079	26.20	26.60	158.19
RAJ4229	66	S2	C	1	1.570796327	1.570796327	2.00	3.50	23.00	11.50	2300.0	1150.0	43.48	7.63	0.559	0.107	19.80	22.60	158.19
CS53	67	S2	C	1	1.570796327	1.570796327	2.00	3.82	22.20	10.80	2220.0	1080.0	39.84	6.57	0.526	0.087	25.00	19.00	158.19
IC42	68	S2	C	1	1.570796327	1.570796327	2.04	3.00	21.60	10.50	2160.0	1050.0	43.58	6.96	0.509	0.089	35.80	42.60	151.55
RAJ4037	69	S2	C	1	1.303033	1.369438406	2.08	3.00	19.00	10.70	1824.0	1027.2	37.79	6.36	0.537	0.086	16.60	25.80	158.19
Raj3077	70	S2	C	1	1.570796327	1.369438406	2.08	3.14	20.30	11.60	1948.8	1113.6	37.24	6.33	0.541	0.086	24.80	44.40	158.19
HD2864	71	S2	C	1	1.570796327	1.570796327	2.00	3.08	24.20	10.60	2420.0	1060.0	39.97	6.10	0.486	0.075	33.20	29.60	158.19
CS38	72	S2	C	1	1.570796327	1.570796327	2.00	2.93	21.20	8.00	2120.0	800.0	33.29	4.55	0.434	0.050	19.20	18.60	158.19
UP2425	73	S2	C	1	1.570796327	1.570796327	2.00	2.86	20.00	9.30	2000.0	930.0	35.70	5.33	0.477	0.063	27.80	32.20	158.19
Drysdale	75	S2	C	1	1.428899272	1.570796327	2.00	2.70	20.10	8.30	2010.0	830.0	31.66	5.09	0.511	0.066	22.00	25.60	158.19
VL892	78	S2	C	1	1.570796327	1.570796327	2.00	3.02	23.20	11.50	2320.0	1150.0	38.75	6.00	0.492	0.074	23.60	21.60	158.19
CS42	80	S2	C	1	1.570796327	1.570796327	2.04	3.98	24.70	11.50	2470.0	1150.0	36.55	6.30	0.554	0.088	24.80	28.40	151.55
HD3043	81	S2	C	1	1.470628906	1.369438406	2.00	4.00	27.10	12.20	2601.6	1171.2	42.66	6.62	0.494	0.082	36.80	38.00	152.34
Frontana	83	S2	C	1	1.570796327	1.369438406	2.08	3.28	26.50	10.90	2544.0	1046.4	55.07	8.63	0.499	0.109	38.00	36.00	158.19
DBW107	84	S2	C	1	1.570796327	1.570796327	2.00	3.08	24.20	9.50	2420.0	950.0	43.75	6.48	0.469	0.077	27.80	47.80	158.19
westonia	85	S2	C	1	1.570796327	1.570796327	2.00	3.68	26.60	10.40	2660.0	1040.0	41.93	5.86	0.442	0.066	24.80	21.60	158.19
Lok1_1	86	S2	C	1	1.570796327	1.570796327	2.00	3.96	21.10	11.40	2110.0	1140.0	35.58	6.27	0.561	0.089	19.80	38.00	158.19
CS19	87	S2	C	1	1.570796327	1.570796327	2.00	4.14	23.40	10.30	2340.0	1030.0	38.40	6.29	0.520	0.082	18.80	21.00	158.19
NI5439	91	S2	C	1	1.570796327	1.369438406	2.08	3.26	26.60	11.90	2553.6	1142.4	51.12	7.54	0.469	0.089	37.60	45.80	158.19
HD2967	93	S2	C	1	1.570796327	1.369438406	2.08	3.64	20.40	10.70	1958.4	1027.2	48.30	7.43	0.489	0.091	21.40	20.80	158.19
UP1109	94	S2	C	1	1.570796327	1.369438406	2.08	3.04	22.80	11.60	2188.8	1113.6	37.45	5.83	0.503	0.073	36.00	36.60	158.19
CS134	95	S2	C	1	1.369438406	1.369438406	2.00	3.54	20.00	13.50	1920.0	1296.0	28.40	5.02	0.562	0.070	21.20	24.80	152.34
Kukri	96	S2	C	1	1.284039775	1.570796327	2.08	2.96	22.30	12.40	2230.0	1240.0	32.91	5.23	0.512	0.066	21.60	20.00	150.01
CS144	98	S2	C	1	1.570796327	1.369438406	2.08	2.84	20.50	9.00	1968.0	864.0	38.06	6.06	0.507	0.077	35.20	36.80	158.19
WH1270	100	S2	C	1	1.217054721	1.570796327	2.16	3.14	17.40	8.40	1740.0	840.0	30.38	5.10	0.533	0.068	28.50	30.75	151.11
VL907	101	S2	C	1	1.369438406	1.369438406	2.04	3.00	24.30	16.40	2332.8	1574.4	42.70	7.56	0.570	0.107	48.00	65.80	145.40
HD2189	102	S2	C	1	1.570796327	1.570796327	2.12	3.58	25.20	13.40	2520.0	1340.0	49.13	8.39	0.546	0.115	40.20	41.80	148.75
PBW752	104	S2	C	1	1.284039775	1.369438406	2.04	3.34	22.60	11.00	2169.6	1056.0	37.28	7.44	0.640	0.119	62.60	97.00	145.40
HI1563	107	S2	C	1	1.284039775	1.284039775	2.00	2.70	25.90	13.50	2382.8	1242.0	43.23	7.20	0.525	0.097	36.40	39.20	146.00
HDR77	111	S2	C	1	1.284039775	1.570796327	2.08	3.30	25.80	14.00	2580.0	1400.0	51.20	9.96	0.620	0.156	46.00	67.80	150.01
CS80	112	S2	C	1	1.570796327	1.369438406	2.00	2.96	25.50	9.70	2448.0	931.2	46.94	6.77	0.459	0.078	53.20	33.00	152.34
HB208	114	S2	C	1	1.570796327	1.284039775	2.00	3.66	25.70	8.50	2364.4	782.0	45.92	7.34	0.511	0.094	83.50	86.50	146.00
CS27	115	S2	C	1	1.284039775	1.284039775	2.00	3.50	18.70	9.00	1720.4	828.0	40.21	8.19	0.647	0.133	76.80	101.00	146.00
HIRA	117	S2	C	1	1.369438406	1.369438406	2.04	2.80	25.80	11.80	2476.8	1132.8	42.96	7.55	0.559	0.106	39.60	45.40	145.40
CS28	120	S2	C	1	1.284039775	1.284039775	2.00	3.60	25.20	12.60	2318.4	1159.2	44.55	7.21	0.517	0.093	58.00	55.20	146.00
CS94	121	S2	C	1	1.217054721	1.570796327	2.16	2.72	23.60	15.00	2360.0	1500.0	45.25	8.40	0.590	0.124	45.00	33.00	151.11
DBW187	122	S2	C	1	1.570796327	1.570796327	2.00	3.52	23.40	13.80	2340.0	1380.0	39.91	7.85	0.630	0.124	63.00	70.20	158.19
CS90	123	S2	C	1	1.570796327	1.570796327	2.00	3.58	24.80	17.40	2480.0	1740.0	52.69	8.55	0.522	0.111	70.50	40.25	158.19
HD3249	124	S2	C	1	1.570796327	1.570796327	2.00	3.29	20.19	12.83	2019.5	1282.8	50.76	8.76	0.540	0.118	51.60	41.40	158.19
CS143	125	S2	C	1	1.159279481	1.570796327	2.20	4.04	27.10	15.00	2710.0	1500.0	54.62	9.24	0.543	0.126	59.60	51.00	150.38
GW366	126	S2	C	1	1.570796327	1.570796327	2.00	3.34	26.80	5.40	2680.0	540.0	31.50	5.86	0.593	0.088	19.60	24.00	158.19
WH1252	127	S2	C	1	1.570796327	1.570796327	2.00	3.08	24.20	13.30	2420.0	1330.0	52.38	8.13	0.499	0.101	51.00	60.00	158.19
HUW666	128	S2	C	1	1.570796327	1.570796327	2.00	2.82	20.10	12.60	2010.0	1260.0	36.55	6.04	0.526	0.080	53.80	54.40	158.19
CBW38	129	S2	C	1	1.570796327	1.570796327	2.00	3.00	24.40	13.00	2440.0	1300.0	40.69	6.92	0.537	0.094	23.80	22.20	158.19
WH1080	131	S2	C	1	1.570796327	1.570796327	2.00	2.98	24.80	12.60	2480.0	1260.0	37.27	6.06	0.516	0.079	26.80	13.40	158.19
Janz	132	S2	C	1	1.217054721	1.217054721	2.00	3.00	24.10	15.10	2120.8	1328.8	43.48	7.47	0.549	0.102	43.40	44.20	138.98
sunco	133	S2	C	1	1.570796327	1.570796327	2.00	2.72	21.90	11.00	2190.0	1100.0	38.98	5.92	0.480	0.072	77.60	97.60	158.19
GW451	134	S2	C	1	1.570796327	1.570796327	2.00	2.79	20.40	12.60	2040.0	1260.0	40.61	6.28	0.489	0.078	55.00	67.80	158.19
WH1021	136	S2	C	1	1.570796327	1.570796327	2.00	3.14	20.60	11.20	2060.0	1120.0	30.58	6.18	0.650	0.101	44.00	70.00	158.19
RAJ1482	137	S2	C	1	1.570796327	1.570796327	2.00	3.00	20.60	9.40	2060.0	940.0	34.48	5.11	0.474	0.061	43.80	42.40	158.19
HI1612	138	S2	C	1	1.284039775	1.284039775	2.00	2.60	21.40	14.00	1968.8	1288.0	40.23	6.77	0.540	0.091	84.80	86.80	146.00
HS543	140	S2	C	1	1.369438406	1.570796327	2.00	2.56	24.20	11.40	2420.0	1140.0	39.14	6.81	0.501	0.084	52.20	51.00	158.19
HI1633	141	S2	C	1	1.217054721	1.217054721	2.00	3.10	24.20	15.00	2129.6	1320.0	44.91	7.29	0.514	0.095	65.00	48.60	138.98
CS145	142	S2	C	1	1.570796327	1.570796327	2.12	2.80	22.90	13.50	2290.0	1350.0	46.27	7.53	0.519	0.098	43.80	32.40	148.80
MP3224	144	S2	C	1	1.284039775	1.284039775	2.00	3.08	21.60	13.50	1987.2	1242.0	40.62	7.02	0.553	0.098	48.40	55.20	146.00
GW322	145	S2	C	1	1.570796327	1.570796327	2.08	3.10	22.60	14.40	2260.0	1440.0	41.97	6.37	0.484	0.077	53.40	47.60	150.01
DBW173	146	S2	C	1	1.217054721	1.217054721	2.00	2.96	21.00	14.20	1848.0	1249.6	36.46	6.68	0.590	0.098	76.40	77.00	138.98
DBW16	148	S2	C	1	1.159279481	1.284039775	2.09	3.50	22.50	16.30	2070.0	1499.6	44.95	7.82	0.493	0.097	64.20	59.60	137.79
DBW43	150	S2	C	1	1.284039775	1.570796327	2.08	3.18	26.50	17.60	2650.0	1760.0	45.66	9.44	0.545	0.130	50.20	34.40	150.01
DBW296	151	S2	C	1	1.570796327	1.570796327	2.00	2.54	23.70	6.30	2370.0	630.0	40.68	6.86	0.535	0.092	34.60	30.40	158.19
DL788-2	153	S2	C	1	1.570796327	1.570796327	2.04	3.00	23.70	16.00	2370.0	1600.0	39.17	6.33	0.524	0.082	44.60	38.00	151.55
HD3354	154	S2	C	1	1.369438406	1.369438406	2.00	2.80	20.40	16.10	1958.4	1545.6	38.46	7.24	0.610	0.110	52.80	78.00	152.34
CS40	155	S2	C	1	1.217054721	1.284039775	2.04	3.02	28.00	16.30	2576.0	1499.6	48.39	7.99	0.529	0.106	51.80	43.40	139.24
PBW723	159	S2	C	1	1.570796327	1.570796327	2.04	2.50	19.20	16.00	1920.0	1600.0	33.41	6.07	0.577	0.088	54.00	79.20	151.55
PBW65	160	S2	C	1	1.217054721	1.217054721	2.05	3.52	61.90	16.20	5447.2	1425.6	34.26	6.80	0.631	0.108	110.20	155.00	133.10
K1006	161	S2	C	1	1.570796327	1.570796327	2.00	2.48	22.00	16.30	2200.0	1630.0	41.53	6.97	0.536	0.093	59.00	60.60	158.19
PBW771	163	S2	C	1	1.570796327	1.570796327	2.04	3.28	21.10	16.00	2110.0	1600.0	53.79	10.16	0.601	0.153	58.25	58.25	151.55
WH1124	164	S2	C	1	1.107148718	1.570796327	1.60	2.66	21.70	16.70	2170.0	1670.0	45.67	8.30	0.582	0.121	55.20	62.40	126.04
CS89	165	S2	C	1	1.159279481	1.570796327	2.20	3.00	19.60	15.50	1960.0	1550.0	48.78	7.76	0.508	0.099	50.40	36.80	150.38
HD3086	166	S2	C	1	1.159279481	1.107148718	2.00	2.54	24.70	10.80	1976.0	864.0	42.40	7.05	0.528	0.094	46.15	42.51	126.04
CS4	167	S2	C	1	1.107148718	1.107148718	2.00	2.50	22.00	11.60	1760.0	928.0	34.00	8.06	0.604	0.121	64.00	98.80	126.04
WR544	168	S2	C	1	1.570796327	1.217054721	2.41	3.40	23.70	14.00	2085.6	1232.0	48.80	9.50	0.559	0.134	134.80	124.80	148.80
HD3090	171	S2	C	1	1.107148718	1.284039775	2.13	2.72	23.50	5.20	2162.0	478.4	34.09	6.33	0.598	0.094	66.60	52.20	136.68
LALBAHADUR	172	S2	C	1	1.570796327	1.369438406	2.13	3.72	22.20	7.30	2131.2	700.8	40.55	9.06	0.531	0.121	70.80	56.80	151.55
HD3362	174	S2	C	1	1.570796327	1.369438406	2.04	2.92	23.90	10.40	2294.4	998.4	43.62	7.69	0.561	0.109	82.20	81.80	145.40
IC43	175	S2	C	1	1.284039775	1.570796327	2.08	2.80	23.90	16.00	2390.0	1600.0	39.94	7.78	0.512	0.099	67.00	40.20	150.01
HW2045	178	S2	C	1	1.363639298	1.36837236	2.063590492	3.59135136	24.30193466	11.58115203	2325.042448	1111.647739	45.69	7.62	0.530	0.102	60.00	58.00	158.19
DL153-2	180	S2	C	1	1.570796327	1.570796327	2.00	3.18	19.45	12.75	1944.7	1275.5	42.40	7.05	0.528	0.094	46.15	42.51	158.19
SAFEDLERMA	181	S2	C	1	1.570796327	1.570796327	2.00	3.80	25.50	0.00	2550.0	0.0	44.49	7.76	0.490	0.095	56.00	58.40	158.19
HI1605	186	S2	C	1	1.369438406	1.369438406	2.00	4.50	28.20	16.10	2707.2	1545.6	42.40	7.05	0.528	0.094	46.15	42.51	152.34
HD2982	187	S2	C	1	1.369438406	1.369438406	2.00	3.40	22.70	12.20	2179.2	1171.2	36.31	6.08	0.536	0.081	43.60	42.60	152.34
GW513	189	S2	C	1	1.570796327	1.369438406	2.00	3.30	26.90	11.00	2582.4	1056.0	44.65	8.99	0.543	0.122	59.40	66.80	152.34
NP770	190	S2	C	1	1.369438406	1.369438406	2.00	4.02	21.80	11.40	2092.8	1094.4	34.67	6.41	0.594	0.095	61.80	62.80	152.34
PBW689	191	S2	C	1	1.284039775	1.570796327	2.08	5.50	27.30	20.40	2730.0	2040.0	42.45	7.00	0.530	0.092	35.60	31.80	150.01
CS69	192	S2	C	1	1.369438406	1.369438406	2.00	4.50	25.04	15.10	2403.8	1449.6	50.20	7.28	0.457	0.085	51.60	22.40	152.34
GW273	195	S2	C	1	1.284039775	1.369438406	2.04	3.10	27.60	15.00	2649.6	1440.0	48.19	7.69	0.512	0.099	48.86	43.86	145.40
CS78	196	S2	C	1	1.369438406	1.284039775	2.00	5.54	24.40	16.00	2244.8	1472.0	31.82	5.40	0.549	0.074	32.50	21.00	146.00
CS71	197	S2	C	1	1.570796327	1.369438406	2.08	3.50	27.00	14.10	2592.0	1353.6	33.59	5.45	0.519	0.070	52.00	26.75	158.19
WH1129	199	S2	C	1	1.369438406	1.570796327	2.04	3.14	22.70	17.00	2270.0	1700.0	44.75	8.29	0.594	0.124	73.80	70.00	151.55
CS86	200	S2	C	1	1.570796327	1.369438406	2.00	3.50	26.20	17.30	2515.2	1660.8	44.19	6.88	0.498	0.086	63.60	34.40	152.34
CS64	201	S2	C	1	1.369438406	1.284039775	2.04	3.00	27.00	16.00	2484.0	1472.0	45.77	6.89	0.490	0.085	63.25	25.00	139.24
C591	203	S2	C	1	1.217054721	1.369438406	2.13	4.64	22.52	15.05	2161.8	1445.2	39.88	6.38	0.515	0.082	56.20	51.40	142.65
K88	204	S2	C	1	1.217054721	1.284039775	2.04	3.50	22.40	17.80	2060.8	1637.6	37.06	6.29	0.539	0.086	78.20	46.20	139.24
KUNDAN	205	S2	C	1	1.363639298	1.36837236	2.063590492	3.59135136	24.30193466	11.58115203	2325.042448	1111.647739	42.40	7.05	0.528	0.094	46.15	42.51	136.68
HI617	208	S2	C	1	1.570796327	1.369438406	2.00	3.72	24.60	5.30	2361.6	508.8	41.27	6.08	0.471	0.071	30.20	31.60	152.34
HD2733	209	S2	C	1	1.570796327	1.570796327	2.00	4.28	26.40	8.30	2640.0	830.0	35.73	6.05	0.543	0.082	90.40	78.80	158.19
Hindi62	211	S2	C	1	1.570796327	1.570796327	2.00	3.52	28.50	6.60	2850.0	660.0	42.85	6.49	0.492	0.079	56.20	44.00	158.19
CS46	212	S2	C	1	1.369438406	1.369438406	2.00	3.10	22.66	9.60	2175.4	921.6	49.03	8.62	0.562	0.121	96.20	98.20	152.34
HUW838	213	S2	C	1	1.369438406	1.369438406	2.00	4.00	19.40	9.70	1862.4	931.2	39.36	6.56	0.530	0.087	57.60	52.20	152.34
HD2009	214	S2	C	1	1.570796327	1.570796327	2.00	3.86	24.80	6.60	2480.0	660.0	49.96	7.35	0.472	0.087	80.00	63.75	158.19
HD2851	215	S2	C	1	1.570796327	1.570796327	2.00	3.50	25.80	5.30	2580.0	530.0	50.38	8.24	0.520	0.108	74.20	44.60	158.19
WH1080_1	218	S2	C	1	1.284039775	1.284039775	2.00	3.94	27.00	4.80	2484.0	441.6	39.75	6.11	0.490	0.075	44.40	27.40	146.00
CS15	219	S2	C	1	0.96953211	0.96953211	2.00	3.00	23.30	6.36	1584.4	432.5	48.03	7.80	0.512	0.102	47.20	24.80	107.38
DBW303	221	S2	C	1	1.570796327	1.284039775	2.17	4.20	25.00	9.20	2300.0	846.4	49.80	8.04	0.516	0.105	61.80	35.00	158.19
CS100	222	S2	C	1	0.96953211	1.369438406	2.29	3.72	24.00	9.70	2304.0	931.2	41.40	7.99	0.616	0.127	44.20	35.80	140.61
WH1142	226	S2	C	1	1.570796327	1.570796327	2.00	3.40	16.00	10.60	1600.0	1060.0	43.95	6.96	0.505	0.089	89.20	57.00	158.19
K1317	229	S2	C	1	1.217054721	1.369438406	2.08	4.58	26.00	6.60	2496.0	633.6	43.67	7.14	0.520	0.093	42.80	39.80	143.90
HI1628	231	S2	C	1	1.284039775	1.570796327	2.08	3.56	24.00	6.70	2400.0	670.0	38.34	5.86	0.484	0.071	31.20	32.40	150.01
Kharchia65	232	S2	C	1	1.570796327	1.570796327	2.00	7.24	28.20	8.30	2820.0	830.0	34.81	5.89	0.540	0.079	52.00	38.50	158.19
RAJ4238	234	S2	C	1	1.570796327	1.570796327	2.00	3.66	26.20	14.60	2620.0	1460.0	48.91	7.83	0.507	0.100	44.00	51.60	158.19
CS14	235	S2	C	1	1.159279481	1.217054721	2.05	4.04	69.40	11.90	6107.2	1047.2	50.50	8.27	0.523	0.108	55.00	56.00	133.10
HD2987	238	S2	C	1	1.284039775	1.284039775	2.00	4.12	25.40	11.10	2336.8	1021.2	41.09	6.36	0.493	0.078	48.60	35.20	146.00
K65	241	S2	C	1	1.369438406	1.369438406	2.00	3.40	23.00	13.50	2208.0	1296.0	47.01	8.09	0.550	0.112	83.80	94.20	152.34
HD3226	243	S2	C	1	1.369438406	1.369438406	2.00	3.66	26.00	16.30	2496.0	1564.8	49.23	8.34	0.539	0.113	75.20	61.60	152.34
CS18	245	S2	C	1	1.570796327	1.369438406	2.00	3.66	25.40	9.40	2438.4	902.4	45.86	6.90	0.482	0.083	81.40	67.40	152.34
MP1203	246	S2	C	1	1.570796327	1.369438406	2.08	3.34	22.80	14.60	2188.8	1401.6	50.99	9.03	0.569	0.129	114.60	126.00	158.19
CS92	247	S2	C	1	1.570796327	1.570796327	2.00	3.42	26.20	12.00	2620.0	1200.0	47.19	8.52	0.574	0.123	37.50	33.50	158.19
DBW88	248	S2	C	1	1.284039775	1.284039775	2.00	4.02	28.80	12.50	2649.6	1150.0	46.04	7.29	0.504	0.092	42.50	26.00	146.00
SHARBATISONARA	249	S2	C	1	1.369438406	1.369438406	2.17	3.90	25.40	9.30	2438.4	892.8	46.00	6.80	0.471	0.080	44.20	42.20	142.00
HS490	250	S2	C	1	1.284039775	0.805403501	3.54	3.86	30.20	13.20	1570.4	686.4	57.59	8.58	0.473	0.102	47.75	29.25	146.00
Raj4083	251	S2	C	1	1.570796327	1.570796327	2.24	3.24	30.40	8.60	3040.0	860.0	54.07	7.36	0.432	0.080	38.50	36.00	147.10
DBW39	254	S2	C	1	1.570796327	1.159279481	2.57	3.74	28.60	0.00	2402.4	0.0	47.74	7.40	0.495	0.092	51.25	39.25	148.04
CS23	256	S2	C	1	1.369438406	1.284039775	2.13	3.86	28.40	10.10	2612.8	929.2	58.53	8.75	0.474	0.104	60.50	52.50	145.40
ISTSAMNYT406	257	S2	C	1	1.369438406	1.570796327	2.04	3.68	29.00	14.20	2900.0	1420.0	46.04	7.30	0.509	0.093	64.50	55.50	151.55
NIAW3170	259	S2	C	1	1.570796327	1.284039775	2.26	3.50	28.80	14.60	2649.6	1343.2	50.38	7.41	0.454	0.088	57.60	47.20	150.01
JAUW672	260	S2	C	1	1.570796327	1.570796327	2.00	4.08	30.00	13.70	3000.0	1370.0	48.49	6.73	0.437	0.074	51.40	38.40	158.19
LERMAROJO	261	S2	C	1	1.570796327	1.284039775	2.26	3.90	26.90	9.80	2474.8	901.6	38.54	5.95	0.490	0.074	41.00	25.60	150.01
DBW17	262	S2	C	1	1.570796327	1.570796327	2.00	3.26	23.20	16.00	2320.0	1600.0	45.72	6.76	0.470	0.080	40.25	29.50	158.19
HD2824	264	S2	C	1	1.369438406	1.369438406	2.00	3.94	24.80	10.60	2380.8	1017.6	48.96	7.46	0.486	0.091	77.40	61.20	152.34
HD2985	265	S2	C	1	1.570796327	1.570796327	2.00	3.90	26.40	10.80	2640.0	1080.0	53.89	7.87	0.463	0.092	95.80	78.20	158.19
HI1634	268	S2	C	1	1.570796327	1.284039775	2.26	4.06	29.20	14.80	2686.4	1361.6	40.78	6.35	0.489	0.079	45.40	38.40	150.01
WH1105	269	S2	C	1	1.570796327	1.570796327	2.00	3.76	24.80	13.10	2480.0	1310.0	48.40	7.72	0.508	0.100	54.80	36.80	158.19
PBW175	272	S2	C	1	1.570796327	1.570796327	2.00	3.62	27.20	12.00	2720.0	1200.0	41.84	6.76	0.515	0.087	46.00	36.40	158.19
WH5420	274	S2	C	1	1.570796327	1.159279481	2.38	3.50	25.00	7.90	2100.0	663.6	37.41	5.69	0.482	0.069	31.60	10.60	158.19
HUW468	275	S2	C	1	1.284039775	1.284039775	2.00	3.78	25.60	8.20	2355.2	754.4	46.41	6.90	0.474	0.082	45.17	25.17	146.00
VL829	276	S2	C	1	1.369438406	1.369438406	2.00	3.96	26.60	8.80	2553.6	844.8	48.88	7.32	0.479	0.087	81.00	69.80	152.34
HW2004	277	S2	C	1	1.570796327	1.284039775	2.26	5.34	30.80	10.80	2833.6	993.6	44.49	6.48	0.464	0.075	47.40	27.00	150.01
Excalibur	278	S2	C	1	1.284039775	1.284039775	2.00	3.34	25.40	9.50	2336.8	874.0	42.17	6.50	0.490	0.081	42.40	38.80	146.00
NP715	280	S2	C	1	1.369438406	1.058823639	2.79	6.34	30.20	8.50	2295.2	646.0	33.73	5.35	0.510	0.068	59.20	53.00	141.48
HD3118	281	S2	C	1	1.284039775	1.284039775	2.00	3.80	27.40	11.90	2520.8	1094.8	41.37	6.75	0.516	0.088	55.00	35.60	146.00
RAC875	282	S2	C	1	1.369438406	1.369438406	2.00	3.34	25.80	14.50	2476.8	1392.0	48.94	8.03	0.521	0.107	66.00	63.33	152.34
Halna	283	S2	C	1	1.369438406	1.369438406	2.00	3.40	25.00	13.20	2400.0	1267.2	43.10	6.62	0.492	0.082	62.40	45.40	152.34
RAJ3765	284	S2	C	1	1.369438406	1.570796327	2.04	3.79	25.13	7.96	2513.1	795.9	31.02	4.80	0.492	0.059	58.80	46.00	151.55
HI1531	286	S2	C	1	1.369438406	1.369438406	2.00	3.96	24.40	13.50	2342.4	1296.0	52.94	8.47	0.509	0.108	60.60	49.80	152.34
HUW510	287	S2	C	1	1.570796327	1.570796327	2.00	3.80	26.00	14.80	2600.0	1480.0	54.28	8.04	0.471	0.095	71.40	36.60	158.19
HD3059	290	S2	C	1	1.284039775	1.284039775	2.00	4.20	29.20	11.30	2686.4	1039.6	51.91	7.78	0.480	0.093	56.75	35.25	146.00
WH730	291	S2	C	1	1.570796327	1.369438406	2.00	4.88	25.80	12.20	2476.8	1171.2	35.06	5.04	0.457	0.058	29.40	14.20	152.34
DBW14	292	S2	C	1	1.369438406	1.369438406	2.00	3.18	23.00	16.70	2208.0	1603.2	47.05	7.23	0.489	0.089	36.40	30.20	152.34
RAJ4120	293	S2	C	1	1.159279481	1.159279481	2.00	3.68	26.00	11.70	2184.0	982.8	38.44	5.95	0.490	0.074	39.20	31.60	132.70
HD2888	294	S2	C	1	1.217054721	1.217054721	2.00	7.10	24.40	15.00	2147.2	1320.0	35.38	5.66	0.509	0.072	44.60	36.80	138.98
Np866	295	S2	C	1	1.369438406	1.369438406	2.00	7.06	24.60	17.00	2361.6	1632.0	43.17	6.52	0.479	0.078	41.40	23.00	152.34
HD2894	296	S2	C	1	1.369438406	1.369438406	2.00	3.44	27.60	11.00	2649.6	1056.0	38.02	6.02	0.502	0.076	48.40	33.60	152.34
HD2932	298	S2	C	1	1.570796327	1.570796327	2.00	2.86	25.00	16.30	2500.0	1630.0	49.50	7.31	0.471	0.086	57.80	48.00	158.19
Kachu_1	2	S2	C	2	1.369438406	1.369438406	2.00	5.62	30.71	10.45	2947.7	1003.0	45.98	7.09	0.558	0.100	51.10	46.02	152.34
Pissi-local	3	S2	C	2	1.369438406	1.570796327	2.04	3.46	22.89	9.03	2289.5	902.8	42.95	7.97	0.473	0.090	35.87	36.06	151.55
CS41	4	S2	C	2	1.284039775	1.570796327	2.08	4.24	20.99	10.55	2099.1	1055.3	42.38	6.74	0.507	0.092	30.27	27.51	150.01
HD2687	5	S2	C	2	1.284039775	1.284039775	2.30	4.20	18.96	11.97	1744.7	1101.4	35.16	5.49	0.539	0.079	22.20	30.79	148.75
CS93	7	S2	C	2	1.284039775	1.570796327	2.08	4.67	23.03	9.01	2303.3	901.2	40.83	7.33	0.496	0.100	32.91	26.34	150.01
CS32	8	S2	C	2	1.284039775	1.570796327	2.08	4.32	27.68	10.39	2767.8	1038.7	54.41	8.87	0.558	0.106	39.73	27.63	150.01
CS66	9	S2	C	2	1.284039775	1.284039775	2.00	3.58	20.52	3.15	1888.2	290.1	36.80	7.10	0.656	0.115	30.95	42.11	146.00
DL1266-2	10	S2	C	2	1.284039775	1.284039775	2.00	3.72	19.82	12.49	1823.5	1148.8	39.92	6.53	0.544	0.092	27.06	37.77	146.00
CS141	14	S2	C	2	1.107148718	1.570796327	2.24	3.82	23.33	12.22	2333.4	1221.6	37.37	8.21	0.566	0.104	29.24	37.17	149.64
NP852	16	S2	C	2	1.217054721	1.570796327	2.16	4.04	21.11	11.26	2111.1	1126.0	34.07	5.45	0.573	0.078	22.52	25.07	151.11
Lok1	17	S2	C	2	1.570796327	1.570796327	2.00	3.19	15.73	11.52	1573.5	1151.6	31.47	6.38	0.705	0.105	45.05	49.21	158.19
NIAW34	18	S2	C	2	1.570796327	1.570796327	2.00	5.01	19.96	8.30	1995.8	829.5	41.23	6.36	0.623	0.102	28.67	41.99	158.19
HD2329	19	S2	C	2	1.284039775	1.369438406	2.04	3.67	23.93	11.37	2297.4	1091.6	29.93	6.93	0.685	0.098	29.07	48.66	145.40
LOKBOLD	20	S2	C	2	1.284039775	1.570796327	2.08	4.21	21.55	12.54	2155.4	1253.6	33.29	5.62	0.589	0.087	16.33	24.82	150.01
UP262	21	S2	C	2	1.570796327	1.570796327	2.00	4.14	25.06	9.79	2506.3	979.3	33.19	6.19	0.520	0.089	22.67	39.82	158.19
DBW51	22	S2	C	2	1.217054721	1.570796327	2.12	4.84	21.71	8.52	2170.9	851.7	42.11	7.15	0.614	0.102	30.53	30.96	148.80
Chiriya3	23	S2	C	2	1.369438406	1.570796327	2.04	3.62	23.34	11.02	2333.9	1102.4	33.59	5.12	0.577	0.079	21.61	18.83	151.55
CS17	25	S2	C	2	1.570796327	1.570796327	2.00	3.47	23.06	10.74	2306.0	1074.3	31.14	5.35	0.555	0.080	18.22	25.46	158.19
HD3237	26	S2	C	2	1.369438406	1.570796327	2.04	3.62	20.94	10.79	2093.6	1079.3	37.34	6.96	0.502	0.084	32.78	34.85	151.55
HI1500	29	S2	C	2	1.284039775	1.570796327	2.08	3.67	22.12	9.82	1990.8	981.6	37.65	5.17	0.428	0.068	20.57	18.18	150.01
CS74	30	S2	C	2	1.369438406	1.570796327	2.04	3.53	12.31	7.15	1230.7	714.9	25.01	5.14	0.688	0.074	47.79	80.16	151.55
HD2833	31	S2	C	2	1.570796327	1.570796327	2.00	3.20	22.47	10.91	2247.4	1090.8	38.50	6.94	0.572	0.096	46.77	45.14	158.19
CS7	32	S2	C	2	1.570796327	1.570796327	2.00	3.03	14.74	8.78	1474.4	878.3	26.26	4.34	0.536	0.049	35.79	45.02	158.19
K9465	33	S2	C	2	1.284039775	1.570796327	1.96	3.46	15.08	7.95	1508.1	795.3	26.51	5.18	0.570	0.066	28.78	36.30	145.40
MP1358	34	S2	C	2	1.570796327	1.570796327	2.00	3.27	21.14	11.74	2113.6	1174.3	50.36	6.91	0.501	0.105	21.41	24.30	158.19
CS129	35	S2	C	2	1.570796327	1.570796327	2.00	2.74	20.62	13.66	2061.6	1366.0	42.16	6.97	0.554	0.094	33.19	37.02	158.19
CS128	36	S2	C	2	1.369438406	1.570796327	2.04	4.32	24.91	12.82	2491.5	1281.6	36.08	7.08	0.516	0.095	50.06	46.05	151.55
HI1544	38	S2	C	2	1.570796327	1.570796327	2.00	3.79	22.73	13.85	2272.8	1385.5	44.50	7.33	0.586	0.084	25.59	29.47	158.19
CS112	39	S2	C	2	1.570796327	1.570796327	2.00	2.87	19.99	8.46	1999.2	845.8	34.90	5.65	0.571	0.079	33.81	35.49	158.19
CG1029	40	S2	C	2	1.369438406	1.570796327	2.04	3.30	19.29	13.75	1929.4	1374.6	39.28	6.36	0.599	0.100	33.79	39.23	151.55
LOK67	49	S2	C	2	1.570796327	1.570796327	2.00	3.01	26.88	5.84	2688.4	583.7	39.04	7.11	0.482	0.095	42.17	32.44	158.19
PBW644	51	S2	C	2	1.369438406	1.570796327	2.04	2.48	21.15	7.27	2115.1	727.4	47.97	7.67	0.615	0.138	25.89	28.83	151.55
DBW110	52	S2	C	2	1.570796327	1.570796327	2.00	2.80	22.89	10.67	2289.4	1067.2	40.97	7.18	0.555	0.108	25.12	23.21	158.19
NW1014	56	S2	C	2	1.570796327	1.570796327	2.00	3.16	28.95	11.26	2895.2	1126.0	53.71	7.25	0.514	0.105	27.43	30.82	158.19
CS110	57	S2	C	2	1.570796327	1.570796327	2.00	3.21	25.60	7.93	2559.9	793.2	43.43	9.38	0.639	0.122	21.69	21.33	158.19
HS611	58	S2	C	2	1.570796327	1.570796327	2.00	3.53	21.21	11.72	2120.7	1172.1	41.78	7.73	0.561	0.122	18.00	24.42	158.19
HD3171	59	S2	C	2	1.369438406	1.570796327	2.04	3.97	25.56	8.76	2555.9	875.8	41.67	8.35	0.548	0.120	22.52	32.03	151.55
PBW681	61	S2	C	2	1.570796327	1.570796327	2.00	3.04	28.06	11.18	2806.1	1117.9	53.22	8.85	0.507	0.108	16.66	13.89	158.19
DBW222	62	S2	C	2	1.570796327	1.570796327	2.00	3.12	26.99	10.28	2699.0	1027.8	39.82	5.00	0.437	0.061	27.15	22.61	158.19
CS58	63	S2	C	2	1.570796327	1.570796327	2.00	4.16	24.26	8.14	2426.1	813.9	44.00	7.64	0.540	0.110	17.13	12.96	158.19
MACS6222	65	S2	C	2	1.570796327	1.570796327	2.00	3.56	26.25	8.71	2624.9	871.3	36.13	6.54	0.503	0.086	28.73	25.16	158.19
RAJ4229	66	S2	C	2	1.570796327	1.570796327	2.00	3.22	21.29	11.57	2129.1	1156.8	43.45	7.25	0.516	0.113	20.88	23.63	158.19
CS53	67	S2	C	2	1.570796327	1.570796327	2.00	3.52	20.51	10.32	2050.8	1031.9	36.41	6.45	0.477	0.083	23.25	20.05	158.19
IC42	68	S2	C	2	1.570796327	1.570796327	2.00	2.78	23.55	9.82	2354.6	982.1	47.46	6.72	0.465	0.087	33.82	38.42	158.19
RAJ4037	69	S2	C	2	1.369438406	1.570796327	2.04	3.07	17.56	11.13	1756.4	1113.1	39.58	6.38	0.522	0.082	15.80	27.21	151.55
Raj3077	70	S2	C	2	1.570796327	1.570796327	2.00	3.41	18.52	11.02	1851.6	1101.8	39.12	6.26	0.571	0.093	26.16	42.11	158.19
HD2864	71	S2	C	2	1.570796327	1.570796327	2.00	3.26	25.86	11.25	2585.8	1125.4	41.32	5.74	0.529	0.077	30.31	29.94	158.19
CS38	72	S2	C	2	1.369438406	1.570796327	2.04	3.18	19.96	7.98	1995.6	797.7	33.09	4.63	0.396	0.052	19.93	18.28	151.55
UP2425	73	S2	C	2	1.570796327	1.570796327	2.00	2.80	20.77	9.02	2077.4	901.9	38.41	5.11	0.483	0.067	25.85	29.33	158.19
Drysdale	75	S2	C	2	1.369438406	1.570796327	2.04	2.71	19.41	9.03	1941.5	902.7	33.94	4.70	0.488	0.069	20.92	25.76	151.55
VL892	78	S2	C	2	1.284039775	1.570796327	2.08	3.08	22.12	10.94	2211.9	1093.9	35.56	6.35	0.481	0.074	25.79	22.07	150.01
CS42	80	S2	C	2	1.369438406	1.570796327	2.04	4.10	22.95	11.85	2294.9	1184.7	34.08	6.71	0.602	0.081	23.64	27.75	151.55
HD3043	81	S2	C	2	1.369438406	1.570796327	2.04	3.77	29.49	12.93	2949.0	1293.0	42.27	6.54	0.516	0.084	37.78	41.60	151.55
Frontana	83	S2	C	2	1.570796327	1.570796327	2.00	3.11	29.01	11.00	2901.5	1099.8	53.02	9.45	0.468	0.109	38.99	32.84	158.19
DBW107	84	S2	C	2	1.570796327	1.570796327	2.00	2.97	21.96	10.44	2196.4	1044.3	40.00	7.06	0.461	0.076	30.00	47.15	158.19
westonia	85	S2	C	2	1.570796327	1.570796327	2.00	3.65	28.73	10.04	2873.1	1004.0	40.31	6.44	0.472	0.062	26.00	20.74	158.19
Lok1_1	86	S2	C	2	1.570796327	1.570796327	2.00	3.85	20.20	10.82	2019.9	1082.1	35.44	5.71	0.553	0.082	21.39	40.10	158.19
CS19	87	S2	C	2	1.570796327	1.570796327	2.00	3.85	24.57	9.80	2457.0	979.7	41.18	6.84	0.480	0.077	19.91	21.18	158.19
NI5439	91	S2	C	2	1.284039775	1.570796327	2.08	3.04	27.81	12.55	2781.3	1254.7	55.19	7.78	0.463	0.096	41.31	49.07	150.01
HD2967	93	S2	C	2	1.369438406	1.570796327	2.04	3.73	19.27	10.30	1926.8	1030.3	49.84	7.41	0.454	0.090	23.37	18.77	151.55
UP1109	94	S2	C	2	1.570796327	1.570796327	2.00	3.31	23.01	10.76	2300.5	1076.0	39.14	6.20	0.465	0.077	33.45	39.28	158.19
CS134	95	S2	C	2	1.284039775	1.570796327	2.08	3.75	20.47	14.52	2047.0	1452.2	28.69	5.21	0.509	0.070	21.42	24.82	150.01
Kukri	96	S2	C	2	1.369438406	1.570796327	2.04	2.99	21.54	11.46	2154.2	1145.6	31.30	5.22	0.465	0.062	19.70	18.58	151.55
CS144	98	S2	C	2	1.369438406	1.570796327	2.04	3.11	19.25	8.39	1925.4	839.0	36.92	6.23	0.465	0.078	32.45	36.88	151.55
WH1270	100	S2	C	2	1.284039775	1.570796327	2.08	3.22	17.06	8.04	1706.1	804.2	27.45	4.95	0.560	0.073	30.70	28.97	150.01
VL907	101	S2	C	2	1.570796327	1.570796327	2.00	2.76	24.10	16.23	2409.6	1623.4	39.12	7.31	0.547	0.116	49.44	62.53	158.19
HD2189	102	S2	C	2	1.570796327	1.570796327	2.00	3.80	27.63	12.43	2762.7	1243.4	50.50	7.85	0.558	0.104	37.48	44.20	158.19
PBW752	104	S2	C	2	1.369438406	1.570796327	2.04	3.02	20.40	11.13	2040.1	1113.4	35.97	6.91	0.632	0.114	63.81	106.51	151.55
HI1563	107	S2	C	2	1.284039775	1.570796327	2.08	2.71	25.05	12.48	2504.8	1248.3	43.50	7.28	0.508	0.097	35.66	42.03	150.01
HDR77	111	S2	C	2	1.570796327	1.570796327	2.00	3.29	23.59	15.32	2359.2	1531.9	50.24	9.42	0.611	0.145	47.56	63.93	158.19
CS80	112	S2	C	2	1.570796327	1.570796327	2.00	2.72	24.28	9.39	2427.6	938.6	49.30	6.99	0.424	0.074	48.49	32.35	158.19
HB208	114	S2	C	2	1.570796327	1.570796327	2.00	3.69	23.43	8.53	2342.8	853.0	43.03	7.76	0.468	0.099	77.24	81.89	158.19
CS27	115	S2	C	2	1.369438406	1.570796327	2.04	3.23	20.26	9.52	2026.0	951.6	40.74	8.64	0.590	0.128	74.12	94.76	151.55
HIRA	117	S2	C	2	1.369438406	1.570796327	2.04	2.59	27.53	12.47	2753.1	1247.1	41.42	7.16	0.562	0.112	41.08	48.97	151.55
CS28	120	S2	C	2	1.284039775	1.570796327	2.08	3.71	23.06	13.66	2306.1	1366.2	46.74	7.11	0.484	0.096	54.86	56.27	150.01
CS94	121	S2	C	2	1.217054721	1.570796327	2.12	2.59	23.59	15.81	2359.1	1580.6	48.52	9.10	0.544	0.127	42.29	33.12	148.80
DBW187	122	S2	C	2	1.570796327	1.570796327	2.00	3.22	25.39	13.62	2539.4	1362.3	42.23	8.18	0.623	0.126	67.87	75.65	158.19
CS90	123	S2	C	2	1.570796327	1.570796327	2.00	3.76	25.91	15.93	2591.4	1593.3	50.06	9.08	0.518	0.100	67.67	43.89	158.19
HD3249	124	S2	C	2	1.570796327	1.570796327	2.00	3.22	21.69	12.57	2168.6	1257.4	52.58	8.21	0.537	0.110	52.20	43.20	158.19
CS143	125	S2	C	2	1.570796327	1.570796327	2.00	4.18	28.14	16.15	2814.3	1614.8	57.35	9.95	0.521	0.136	63.35	46.84	158.19
GW366	126	S2	C	2	1.570796327	1.570796327	2.00	3.39	27.92	5.05	2792.0	505.0	30.49	6.27	0.601	0.093	19.53	25.82	158.19
WH1252	127	S2	C	2	1.570796327	1.570796327	2.00	3.21	25.40	13.62	2539.8	1361.7	53.86	7.89	0.471	0.109	54.73	56.42	158.19
HUW666	128	S2	C	2	1.570796327	1.570796327	2.00	2.83	21.03	12.82	2103.1	1282.1	33.46	6.34	0.478	0.087	52.99	54.83	158.19
CBW38	129	S2	C	2	1.570796327	1.570796327	2.00	3.30	22.07	13.88	2207.2	1388.1	37.80	7.07	0.536	0.095	24.78	23.07	158.19
WH1080	131	S2	C	2	1.570796327	1.570796327	2.00	2.91	23.07	11.67	2306.6	1167.1	36.74	6.57	0.526	0.081	27.00	14.38	158.19
Janz	132	S2	C	2	1.159279481	1.284039775	2.09	3.18	23.42	13.73	2154.2	1263.3	43.12	7.07	0.548	0.106	42.83	47.95	137.79
sunco	133	S2	C	2	1.369438406	1.369438406	2.00	2.70	23.26	11.94	2233.2	1146.4	36.87	6.04	0.518	0.071	69.95	98.77	152.34
GW451	134	S2	C	2	1.369438406	1.369438406	2.00	2.98	19.79	11.62	1899.8	1115.4	43.17	6.89	0.506	0.080	56.15	69.01	152.34
WH1021	136	S2	C	2	1.369438406	1.369438406	2.00	3.08	19.87	11.24	1907.8	1079.0	30.21	6.79	0.668	0.097	43.16	65.46	152.34
RAJ1482	137	S2	C	2	1.217054721	1.284039775	2.04	3.19	22.05	8.59	2028.4	790.6	34.20	4.65	0.513	0.059	47.64	38.32	139.24
HI1612	138	S2	C	2	1.159279481	1.159279481	2.00	2.59	22.06	14.53	1852.8	1220.6	40.66	7.25	0.515	0.083	90.63	86.92	132.70
HS543	140	S2	C	2	1.217054721	1.284039775	2.04	2.38	23.33	10.71	2146.0	985.2	39.75	6.70	0.515	0.088	55.25	52.75	139.24
HI1633	141	S2	C	2	1.107148718	1.284039775	2.13	3.12	24.63	14.20	2266.0	1306.4	46.90	6.69	0.543	0.093	63.49	44.27	136.68
CS145	142	S2	C	2	1.284039775	1.284039775	2.00	2.85	21.83	12.77	2008.4	1174.8	50.23	6.90	0.483	0.100	48.02	32.83	146.00
MP3224	144	S2	C	2	1.159279481	1.159279481	2.00	2.85	20.99	13.26	1763.2	1114.0	44.43	7.13	0.551	0.088	51.56	59.55	132.70
GW322	145	S2	C	2	1.570796327	1.570796327	2.00	3.17	20.87	13.14	2087.3	1314.4	40.52	6.00	0.450	0.073	48.56	48.30	158.19
DBW173	146	S2	C	2	1.107148718	1.107148718	2.00	2.85	21.21	14.77	1696.6	1181.4	35.56	7.15	0.535	0.094	81.80	78.24	126.04
DBW16	148	S2	C	2	1.159279481	1.284039775	2.09	3.22	22.19	15.67	2041.2	1442.0	43.36	7.12	0.494	0.096	66.88	59.59	137.79
DBW43	150	S2	C	2	1.217054721	1.369438406	2.08	3.41	26.75	18.36	2567.9	1762.6	45.71	9.31	0.591	0.130	52.40	37.46	143.90
DBW296	151	S2	C	2	1.570796327	1.570796327	2.00	2.44	22.59	6.39	2258.8	638.6	41.46	7.46	0.523	0.097	32.88	28.90	158.19
DL788-2	153	S2	C	2	1.570796327	1.570796327	2.00	3.14	21.74	16.90	2173.5	1690.1	36.91	5.88	0.519	0.078	41.39	40.49	158.19
HD3354	154	S2	C	2	1.369438406	1.570796327	2.04	2.79	19.36	15.45	1935.8	1545.1	36.47	7.22	0.654	0.101	53.72	82.90	151.55
CS40	155	S2	C	2	1.284039775	1.570796327	2.08	3.16	29.71	14.71	2970.5	1470.7	50.74	7.66	0.538	0.109	54.32	40.06	150.01
PBW723	159	S2	C	2	1.570796327	1.570796327	2.00	2.32	17.66	14.45	1766.4	1445.3	34.32	5.69	0.569	0.093	57.72	71.38	158.19
PBW65	160	S2	C	2	1.217054721	1.217054721	2.00	3.62	56.47	16.48	4968.9	1450.1	34.54	6.38	0.644	0.097	120.34	157.84	138.98
K1006	161	S2	C	2	1.284039775	1.570796327	2.08	2.48	20.27	17.65	2026.6	1765.5	45.54	6.63	0.553	0.089	58.50	57.33	150.01
PBW771	163	S2	C	2	1.570796327	1.570796327	2.00	3.32	19.28	15.46	1927.7	1545.6	56.53	11.13	0.614	0.161	57.72	58.52	158.19
WH1124	164	S2	C	2	1.159279481	1.369438406	2.13	2.50	19.56	17.81	1877.4	1709.8	43.04	8.25	0.569	0.115	56.29	58.17	142.74
CS89	165	S2	C	2	1.107148718	1.369438406	2.21	3.12	19.74	16.14	1895.1	1549.8	52.10	7.54	0.482	0.104	53.04	38.56	144.24
HD3086	166	S2	C	2	1.159279481	1.159279481	2.00	2.39	25.43	11.04	2136.4	927.1	46.18	7.37	0.478	0.098	44.02	40.99	132.70
CS4	167	S2	C	2	1.058823639	1.107148718	2.05	2.38	20.93	12.65	1674.5	1012.2	37.03	7.55	0.564	0.121	69.99	95.53	120.84
WR544	168	S2	C	2	1.217054721	1.570796327	2.12	3.22	23.57	14.56	2356.7	1455.9	45.43	9.57	0.531	0.126	142.75	124.09	148.80
HD3090	171	S2	C	2	1.217054721	1.217054721	2.00	2.52	22.92	5.23	2017.3	460.2	33.74	5.79	0.645	0.089	72.27	52.82	138.98
LALBAHADUR	172	S2	C	2	1.284039775	1.284039775	2.00	3.51	20.59	6.76	1894.1	621.8	36.80	9.67	0.578	0.121	77.70	61.51	146.00
HD3362	174	S2	C	2	1.369438406	1.369438406	2.00	3.01	23.22	11.38	2229.0	1092.7	39.76	8.35	0.539	0.119	76.65	77.81	152.34
IC43	175	S2	C	2	1.369438406	1.369438406	2.00	2.52	23.06	17.32	2213.6	1663.0	38.80	7.70	0.499	0.096	72.32	41.70	152.34
HW2045	178	S2	C	2	1.323108895	1.354466022	2.116417878	3.56798789	24.30153362	11.48719583	2308.069926	1093.113472	42.33	7.54	0.555	0.102	54.70	53.01	158.19
DL153-2	180	S2	C	2	1.570796327	1.570796327	2.00	3.62	15.16	12.51	1516.5	1250.7	44.63	7.65	0.521	0.088	45.34	40.68	158.19
SAFEDLERMA	181	S2	C	2	1.570796327	1.570796327	2.00	3.59	26.12	0.00	2612.2	0.0	44.02	7.18	0.533	0.101	54.75	58.42	158.19
HI1605	186	S2	C	2	1.284039775	1.284039775	2.13	4.65	28.25	15.86	2598.6	1459.0	41.95	7.05	0.485	0.095	50.32	46.05	145.40
HD2982	187	S2	C	2	1.284039775	1.284039775	2.00	3.69	23.27	12.22	2141.0	1124.5	34.51	5.57	0.518	0.081	41.70	40.26	146.00
GW513	189	S2	C	2	1.284039775	1.284039775	2.00	3.02	28.31	11.59	2605.0	1066.6	44.14	9.55	0.591	0.117	64.25	72.77	146.00
NP770	190	S2	C	2	1.284039775	1.284039775	2.00	4.02	22.09	10.57	2032.1	972.2	32.59	6.16	0.614	0.085	67.62	61.41	146.00
PBW689	191	S2	C	2	1.284039775	1.369438406	1.92	5.48	24.87	20.04	2387.3	1924.1	38.76	7.04	0.557	0.094	33.86	29.99	146.00
CS69	192	S2	C	2	1.369438406	1.570796327	2.04	4.71	25.01	15.22	2501.5	1521.6	49.32	6.90	0.480	0.078	48.65	23.51	151.55
GW273	195	S2	C	2	1.284039775	1.284039775	2.00	2.81	29.54	14.63	2717.5	1345.8	50.54	6.99	0.529	0.105	45.98	46.00	146.00
CS78	196	S2	C	2	1.217054721	1.369438406	2.08	5.65	26.52	14.69	2546.2	1410.5	29.65	5.81	0.593	0.068	32.91	19.11	143.90
CS71	197	S2	C	2	1.570796327	1.107148718	2.50	3.34	27.39	14.12	2191.5	1129.8	30.48	5.57	0.494	0.072	47.83	26.14	158.19
WH1129	199	S2	C	2	1.369438406	1.369438406	2.00	3.19	24.60	18.09	2361.6	1736.9	48.06	7.90	0.563	0.114	68.15	73.68	152.34
CS86	200	S2	C	2	1.570796327	0.353741606	16.67	3.51	23.66	18.32	283.9	219.8	41.02	7.11	0.457	0.086	65.58	33.29	158.19
CS64	201	S2	C	2	1.217054721	1.217054721	2.00	2.84	24.35	15.80	2142.7	1390.4	42.43	6.41	0.469	0.076	66.09	25.68	138.98
C591	203	S2	C	2	1.159279481	1.284039775	2.09	4.44	24.44	13.45	2248.6	1237.4	38.38	6.18	0.492	0.087	54.08	50.68	137.79
K88	204	S2	C	2	1.284039775	1.284039775	2.00	3.81	24.58	17.64	2261.1	1623.0	40.14	6.47	0.534	0.093	81.26	42.05	146.00
KUNDAN	205	S2	C	2	1.323108895	1.354466022	2.116417878	3.56798789	24.30153362	11.48719583	2308.069926	1093.113472	44.82	7.41	0.539	0.090	48.53	39.62	132.70
HI617	208	S2	C	2	1.217054721	1.284039775	2.04	3.91	23.25	5.70	2138.7	524.4	41.26	5.79	0.470	0.072	31.46	34.68	139.24
HD2733	209	S2	C	2	1.369438406	1.369438406	2.00	3.95	25.56	8.27	2453.6	793.9	33.05	5.49	0.562	0.077	91.83	83.27	152.34
Hindi62	211	S2	C	2	1.369438406	1.369438406	2.00	3.52	27.25	6.92	2615.6	664.6	46.40	6.80	0.536	0.082	59.07	48.00	152.34
CS46	212	S2	C	2	1.284039775	1.284039775	2.00	3.24	23.01	9.16	2116.6	842.7	51.22	8.24	0.553	0.116	96.15	102.35	146.00
HUW838	213	S2	C	2	1.284039775	1.284039775	2.00	3.87	18.77	9.52	1727.0	875.7	38.90	6.05	0.570	0.083	55.37	51.88	146.00
HD2009	214	S2	C	2	1.159279481	1.159279481	2.00	3.61	26.67	6.94	2240.1	583.2	48.77	7.23	0.447	0.090	86.26	64.79	132.70
HD2851	215	S2	C	2	1.369438406	1.369438406	2.00	3.30	26.38	5.04	2532.0	483.7	46.35	8.18	0.538	0.098	78.37	40.22	152.34
WH1080_1	218	S2	C	2	1.217054721	1.217054721	2.00	4.09	28.64	4.69	2520.0	412.8	36.16	6.60	0.536	0.082	43.36	26.58	138.98
CS15	219	S2	C	2	1.0131975	1.0131975	2.00	3.15	24.49	6.99	1763.2	503.4	49.58	7.45	0.499	0.109	42.87	22.92	113.70
DBW303	221	S2	C	2	1.369438406	1.369438406	2.00	4.27	25.81	8.39	2477.8	805.7	47.33	7.30	0.553	0.106	60.63	32.03	152.34
CS100	222	S2	C	2	1.058823639	1.369438406	2.29	3.36	21.74	8.86	2086.7	850.4	44.53	7.97	0.623	0.117	43.49	34.97	143.15
WH1142	226	S2	C	2	1.369438406	1.369438406	2.00	3.60	17.50	10.66	1680.0	1023.2	40.86	7.31	0.470	0.088	81.73	62.28	152.34
K1317	229	S2	C	2	1.284039775	1.284039775	2.00	4.72	25.61	6.06	2355.9	557.5	42.89	6.82	0.499	0.097	41.57	41.80	146.00
HI1628	231	S2	C	2	1.369438406	1.369438406	2.00	3.54	25.91	7.00	2486.9	671.8	40.14	5.48	0.507	0.064	34.26	32.75	152.34
Kharchia65	232	S2	C	2	1.570796327	1.570796327	2.00	7.64	29.23	7.53	2923.5	752.6	35.42	6.32	0.554	0.080	50.87	37.78	158.19
RAJ4238	234	S2	C	2	1.369438406	1.369438406	2.00	3.34	25.32	14.90	2430.4	1430.8	49.97	7.45	0.548	0.109	44.88	55.94	152.34
CS14	235	S2	C	2	1.159279481	1.159279481	2.00	4.19	72.79	12.08	6114.1	1015.0	47.55	8.63	0.519	0.116	53.52	51.40	132.70
HD2987	238	S2	C	2	1.217054721	1.217054721	2.00	3.95	22.98	11.59	2022.0	1020.1	39.48	5.96	0.474	0.083	51.37	32.98	138.98
K65	241	S2	C	2	1.159279481	1.159279481	2.00	3.15	23.00	12.69	1932.2	1066.2	45.41	8.01	0.546	0.117	83.54	102.03	132.70
HD3226	243	S2	C	2	1.369438406	1.369438406	2.00	3.30	27.02	16.42	2594.1	1576.7	50.48	7.87	0.588	0.110	68.50	55.66	152.34
CS18	245	S2	C	2	1.284039775	1.284039775	2.00	3.91	26.41	8.55	2429.3	786.8	48.06	6.45	0.478	0.089	77.27	67.67	146.00
MP1203	246	S2	C	2	1.570796327	1.217054721	2.27	3.29	21.48	15.69	1890.2	1380.5	54.59	9.11	0.622	0.123	108.13	118.29	158.19
CS92	247	S2	C	2	1.369438406	1.369438406	2.00	3.60	28.65	12.02	2750.4	1154.2	43.62	7.90	0.592	0.114	40.89	36.56	152.34
DBW88	248	S2	C	2	1.159279481	1.570796327	2.16	3.97	29.38	12.28	2937.6	1228.0	43.20	7.83	0.463	0.095	42.21	25.36	148.04
SHARBATISONARA	249	S2	C	2	1.058823639	1.369438406	2.21	4.02	25.86	9.23	2482.8	886.2	50.40	7.24	0.492	0.087	45.93	38.50	141.48
HS490	250	S2	C	2	1.217054721	1.217054721	2.00	4.07	28.52	12.27	2509.6	1079.9	52.27	9.05	0.435	0.110	51.01	30.01	138.98
Raj4083	251	S2	C	2	1.570796327	1.0131975	2.78	3.15	33.15	8.98	2386.7	646.6	54.77	7.40	0.418	0.085	41.52	34.59	158.19
DBW39	254	S2	C	2	1.570796327	1.107148718	2.50	3.96	30.33	0.00	2426.7	0.0	51.19	7.06	0.511	0.085	50.95	42.34	158.19
CS23	256	S2	C	2	1.217054721	1.217054721	2.00	3.96	28.91	9.16	2544.2	806.4	54.58	9.28	0.459	0.097	66.27	55.41	138.98
ISTSAMNYT406	257	S2	C	2	1.217054721	1.217054721	2.00	3.84	26.30	12.81	2314.2	1127.5	43.34	7.21	0.506	0.098	59.47	60.52	138.98
NIAW3170	259	S2	C	2	1.0131975	1.217054721	1.91	3.27	28.68	15.36	2524.3	1352.0	54.12	6.89	0.450	0.090	59.36	45.14	119.48
JAUW672	260	S2	C	2	1.159279481	1.217054721	2.05	4.47	28.00	14.12	2463.9	1242.5	49.50	6.64	0.456	0.071	56.11	38.65	133.10
LERMAROJO	261	S2	C	2	1.217054721	1.217054721	2.14	3.65	25.91	9.73	2280.1	856.0	38.04	5.38	0.445	0.073	44.14	23.67	139.24
DBW17	262	S2	C	2	1.369438406	1.369438406	2.00	2.97	25.17	16.28	2415.8	1562.4	49.67	6.99	0.427	0.081	40.67	27.96	152.34
HD2824	264	S2	C	2	1.369438406	1.570796327	2.04	4.24	22.69	10.77	2269.2	1076.7	52.51	7.90	0.494	0.082	81.87	62.64	151.55
HD2985	265	S2	C	2	1.570796327	1.570796327	2.00	3.84	27.80	10.40	2779.7	1039.5	53.10	7.38	0.425	0.100	90.89	81.20	158.19
HI1634	268	S2	C	2	1.369438406	1.369438406	2.13	3.75	31.17	14.93	2991.9	1433.2	41.53	6.11	0.455	0.083	47.78	36.81	151.55
WH1105	269	S2	C	2	1.570796327	1.217054721	2.27	4.06	26.97	13.75	2373.4	1210.1	52.51	7.77	0.555	0.100	57.56	36.26	158.19
PBW175	272	S2	C	2	1.369438406	1.369438406	2.00	3.97	29.10	11.74	2793.5	1126.9	43.77	6.94	0.512	0.084	50.58	35.64	152.34
WH5420	274	S2	C	2	1.284039775	1.369438406	2.04	3.73	24.07	7.51	2311.0	720.6	37.71	6.23	0.522	0.068	29.03	9.65	145.40
HUW468	275	S2	C	2	1.369438406	1.369438406	2.00	3.96	24.67	7.47	2368.4	717.1	47.94	6.56	0.517	0.087	41.92	26.94	152.34
VL829	276	S2	C	2	1.217054721	1.217054721	2.00	3.75	27.48	8.17	2418.5	719.3	44.71	6.75	0.509	0.083	72.92	74.64	138.98
HW2004	277	S2	C	2	1.570796327	1.570796327	2.00	5.03	29.50	10.54	2950.0	1053.8	45.10	6.26	0.435	0.076	43.05	25.47	158.19
Excalibur	278	S2	C	2	1.284039775	1.284039775	2.00	3.38	25.73	8.94	2366.9	822.5	45.94	6.83	0.537	0.086	42.07	36.67	146.00
NP715	280	S2	C	2	1.369438406	1.369438406	2.00	5.77	29.98	8.27	2878.3	794.3	30.92	5.59	0.535	0.069	61.83	56.76	152.34
HD3118	281	S2	C	2	1.284039775	1.284039775	2.00	3.57	27.24	11.75	2506.2	1080.7	44.08	6.34	0.554	0.087	59.42	32.33	146.00
RAC875	282	S2	C	2	1.369438406	1.369438406	2.00	3.65	24.59	14.42	2360.9	1384.5	44.37	7.63	0.527	0.101	70.69	68.10	152.34
Halna	283	S2	C	2	1.369438406	1.369438406	2.00	3.27	27.28	13.73	2618.6	1318.4	39.97	7.17	0.512	0.075	58.04	42.92	152.34
RAJ3765	284	S2	C	2	1.570796327	1.570796327	2.00	4.02	24.33	8.71	2433.5	870.9	34.05	4.44	0.531	0.059	58.06	42.95	158.19
HI1531	286	S2	C	2	1.369438406	1.217054721	2.18	3.90	23.64	12.67	2080.2	1114.7	53.75	7.79	0.537	0.103	59.61	48.18	152.34
HUW510	287	S2	C	2	1.570796327	1.570796327	2.00	3.56	26.84	14.27	2683.7	1427.5	53.41	8.22	0.486	0.099	68.74	35.63	158.19
HD3059	290	S2	C	2	1.284039775	1.284039775	2.00	4.15	31.69	10.29	2915.3	947.1	55.95	7.62	0.467	0.093	54.07	32.45	146.00
WH730	291	S2	C	2	1.284039775	1.284039775	2.00	5.14	27.19	12.41	2501.8	1141.5	34.69	5.26	0.477	0.061	28.59	13.71	146.00
DBW14	292	S2	C	2	1.284039775	1.369438406	2.04	3.27	21.72	15.98	2085.5	1534.4	49.33	7.07	0.470	0.093	36.92	31.44	145.40
RAJ4120	293	S2	C	2	1.217054721	1.217054721	2.00	3.87	26.65	10.80	2345.0	950.4	41.16	6.24	0.512	0.072	42.82	31.44	138.98
HD2888	294	S2	C	2	1.159279481	1.159279481	2.00	7.77	22.79	14.10	1914.1	1184.0	38.49	5.43	0.508	0.075	47.84	33.51	132.70
Np866	295	S2	C	2	1.369438406	1.369438406	2.00	7.47	23.32	18.32	2239.0	1758.6	42.95	7.17	0.503	0.073	37.49	23.35	152.34
HD2894	296	S2	C	2	1.369438406	1.369438406	2.00	3.11	29.03	10.75	2786.8	1031.6	40.45	6.29	0.518	0.083	52.85	30.68	152.34
HD2932	298	S2	C	2	1.369438406	1.369438406	2.00	2.76	26.04	14.77	2499.6	1417.6	53.99	7.33	0.495	0.080	61.09	52.34	152.34
Kachu_1	2	S2	D	1	0.557598827	1.217054721	3.136363636	2.601765	15.26315789	7.4	1343.157895	651.2	10.68	1.58	0.54	0.019	22.36	16.55	111.26
Pissi-local	3	S2	D	1	0.725253222	1.284039775	2.869565217	2.08411	11.68421053	6.8	1074.947368	625.6	19.74	2.74	0.42	0.029	15.23	20.00	123.77
CS41	4	S2	D	1	0.286756552	1.159279481	3.714285714	2.168268	11.26315789	8.3	946.1052632	697.2	2.12	0.46	0.90	0.011	11.95	8.50	95.00
HD2687	5	S2	D	1	0.201357921	1.058823639	3.842105263	2.087595	10.05263158	8.1	764	615.6	3.62	0.73	0.61	0.010	4.65	8.75	85.30
CS93	7	S2	D	1	0	1.570796327	4.12	2.462319	12.05263158	6.5	1205.263158	650	23.24	3.70	0.58	0.051	94.83	38.56	105.99
CS32	8	S2	D	1	0.927295218	1.217054721	2.681818182	2.372058	13.71578947	8	1206.989474	704	22.12	3.95	0.55	0.052	113.78	30.75	124.31
CS66	9	S2	D	1	0.511972688	1.217054721	3.227272727	1.796328	10.52631579	2.1	926.3157895	184.8	1.51	0.37	0.75	0.007	4.57	3.54	110.14
DL1266-2	10	S2	D	1	0	1.107148718	3.85	2.13692	9.789473684	9.2	783.1578947	736	1.71	0.38	0.75	0.008	5.35	5.07	89.09
CS141	14	S2	D	1	0.353741606	1.107148718	3.15	2.073907	11.42105263	8	913.6842105	640	0.45	0.21	1.16	0.007	2.90	0.64	101.63
NP852	16	S2	D	1	0	1.159279481	3.619047619	1.873495	11.57894737	8	972.6315789	672	2.41	0.51	0.81	0.010	5.43	5.49	99.79
Lok1	17	S2	D	1	0.725253222	1.217054721	2.909090909	1.751225	8.842105263	8	778.1052632	704	18.70	3.51	0.54	0.048	20.90	26.61	118.33
NIAW34	18	S2	D	1	0.463647609	1.058823639	3.157894737	2.52552	10.94736842	6	832	456	22.81	3.68	0.56	0.044	23.88	23.57	96.75
HD2329	19	S2	D	1	0.725253222	1.0131975	2.375	1.83140625	12.600625	8.254166667	907.245	594.3	2.09	0.44	0.79	0.010	6.42	4.38	94.18
LOKBOLD	20	S2	D	1	0.286756552	1.284039775	4	2.06394	11.10526316	8.7	1021.684211	800.4	2.61	0.62	0.70	0.012	4.91	6.32	97.82
UP262	21	S2	D	1	0.463647609	1.217054721	3.363636364	2.235352	13.52631579	7.4	1190.315789	651.2	3.96	0.70	0.72	0.014	10.83	19.77	100.10
DBW51	22	S2	D	1	0	1.159279481	4.142857143	2.477316	11.42105263	6.2	959.3684211	520.8	1.44	0.39	0.73	0.007	5.55	4.49	87.94
Chiriya3	23	S2	D	1	0.684719203	1.107148718	2.9	1.687626	11.89473684	7.7	951.5789474	616	1.62	0.40	0.81	0.009	5.95	7.12	108.58
CS17	25	S2	D	1	0.725253222	1.217054721	2.909090909	2.07456	13.15789474	8.2	1157.894737	721.6	2.40	0.56	0.62	0.008	5.73	3.82	117.81
HD3237	26	S2	D	1	0.411516846	1.107148718	3.45	1.574178	11	7.2	880	576	3.30	0.82	0.66	0.013	8.60	7.59	96.32
HI1500	29	S2	D	1	0	1.107148718	4.15	2.0124	10.5	7.5	840	600	14.94	2.25	0.48	0.028	12.14	13.77	84.46
CS74	30	S2	D	1	0.601264217	1.217054721	3.136363636	1.77684	6.021052632	4.6	529.8526316	404.8	24.29	3.47	0.49	0.049	97.53	107.16	105.62
HD2833	31	S2	D	1	1.159279481	1.107148718	2	1.51792	11	8.1	880	648	9.06	1.48	0.66	0.048	18.52	14.97	126.04
CS7	32	S2	D	1	0.765392826	1.107148718	2.5	1.519465	7.442105263	6.3	595.3684211	504	1.20	0.29	0.91	0.008	3.61	3.21	115.64
K9465	33	S2	D	1	0.886077124	1.159279481	2.380952381	1.931448	7.894736842	5.3	663.1578947	445.2	0.00	0.00	0.00	0.000	0.00	0.00	123.82
MP1358	34	S2	D	1	0.96953211	1.159279481	2.476190476	1.64713	11.10526316	8.2	932.8421053	688.8	0.72	0.23	0.96	0.007	1.81	0.64	117.87
CS129	35	S2	D	1	0.286756552	1.107148718	3.35	1.37925	11.11157895	9.7	888.9263158	776	21.53	3.20	0.49	0.047	66.70	71.29	98.86
CS128	36	S2	D	1	0.601264217	1.058823639	3	2.042138	12.68421053	9.3	964	706.8	18.22	2.75	0.56	0.035	21.37	21.63	99.73
HI1544	38	S2	D	1	0.643501109	1.217054721	3.090909091	1.97999	11.52631579	9	1014.315789	792	16.79	3.09	0.54	0.042	49.93	56.29	114.04
CS112	39	S2	D	1	0.601264217	1.284039775	3.130434783	1.60084	10.89473684	6.4	1002.315789	588.8	14.76	2.61	0.47	0.030	30.50	32.49	117.40
CG1029	40	S2	D	1	0.725253222	1.217054721	2.818181818	1.772976	10.94736842	10.1	963.3684211	888.8	16.84	2.41	0.48	0.034	21.98	28.98	120.45
LOK67	49	S2	D	1	0.557598827	1.217054721	3.409090909	1.397712	13.63157895	4.5	1199.578947	396	16.76	3.11	1.03	0.052	16.98	15.88	115.04
PBW644	51	S2	D	1	0.411516846	1.217054721	2.954545455	1.432143	12.10526316	5.7	1065.263158	501.6	0.80	0.30	1.35	0.009	2.62	1.37	128.43
DBW110	52	S2	D	1	0.511972688	1.284039775	2.739130435	1.22496	11.84210526	7.5	1089.473684	690	0.61	0.27	1.30	0.012	3.24	0.80	129.75
NW1014	56	S2	D	1	0.511972688	1.369438406	3.041666667	1.404816	14.52631579	7.8	1394.526316	748.8	5.70	0.84	0.43	0.009	8.64	4.85	126.03
CS110	57	S2	D	1	0.805403501	0.96953211	2.294117647	1.526746	12.52631579	5.4	851.7894737	367.2	4.01	0.76	0.57	0.011	10.88	10.76	101.21
HS611	58	S2	D	1	0.684719203	1.284039775	2.826086957	1.573089	11.88421053	8.4	1093.347368	772.8	23.14	2.99	0.48	0.040	50.53	46.68	125.08
HD3171	59	S2	D	1	0.684719203	1.107148718	3.2	1.681038	12.36842105	6.8	989.4736842	544	19.87	3.31	0.53	0.051	20.45	19.93	117.88
PBW681	61	S2	D	1	1.217054721	1.284039775	2.130434783	1.640441	13.89473684	8.4	1278.315789	772.8	8.40	1.41	0.02	0.484	13.43	9.43	137.04
DBW222	62	S2	D	1	0.845543105	1.217054721	2.727272727	1.610136	13.47368421	8	1185.684211	704	12.66	1.90	0.47	0.026	42.91	33.82	123.21
CS58	63	S2	D	1	0.684719203	1.107148718	2.6	1.93977	12.73684211	5.8	1018.947368	464	9.37	1.89	0.70	0.032	25.96	41.86	113.22
MACS6222	65	S2	D	1	0.765392826	1.284039775	2.913043478	1.647195	14.42105263	5.8	1326.736842	533.6	4.19	0.87	0.58	0.013	6.23	4.49	124.36
RAJ4229	66	S2	D	1	0.643501109	1.159279481	2.80952381	1.7961504	12.10526316	8.2	1016.842105	688.8	14.44	2.62	0.63	0.043	44.21	73.69	114.71
CS53	67	S2	D	1	0.927295218	1.284039775	2.391304348	1.721101	11.68421053	7.7	1074.947368	708.4	18.30	3.18	0.61	0.053	99.24	137.85	135.32
IC42	68	S2	D	1	0.96953211	1.159279481	2.238095238	1.61325	11.36842105	7.5	954.9473684	630	18.86	3.58	0.50	0.043	73.54	47.54	125.82
RAJ4037	69	S2	D	1	1.217054721	1.159279481	2	1.39755	10	7.6	840	638.4	18.31	2.70	0.48	0.033	19.00	26.74	132.70
Raj3077	70	S2	D	1	1.217054721	1.107148718	2	1.708317	10.68421053	8.2	854.7368421	656	0.88	0.30	1.27	0.010	2.54	2.68	126.04
HD2864	71	S2	D	1	1.107148718	1.159279481	2.095238095	1.68861	12.73684211	7.5	1069.894737	630	0.79	0.18	0.70	0.003	5.27	2.05	125.76
CS38	72	S2	D	1	1.159279481	1.159279481	2.238095238	1.6075445	11.15789474	5.7	937.2631579	478.8	2.41	0.74	0.90	0.014	8.05	7.85	125.82
UP2425	73	S2	D	1	1.107148718	1.0131975	2	1.471613	10.52631579	6.6	757.8947368	475.2	20.63	2.27	0.02	0.418	18.69	6.21	113.70
Drysdale	75	S2	D	1	1.107148718	1.0131975	2	1.34649	10.57894737	5.9	761.6842105	424.8	15.05	2.40	0.46	0.025	17.97	26.95	113.70
VL892	78	S2	D	1	0.411516846	1.217054721	3.045454545	1.649222	12.21052632	8.2	1074.526316	721.6	5.60	0.89	0.54	0.015	14.07	11.39	114.50
CS42	80	S2	D	1	0.511972688	1.159279481	3	1.960946	13	8.2	1092	688.8	1.91	0.41	0.74	0.007	9.33	7.26	109.65
HD3043	81	S2	D	1	0.643501109	1.107148718	2.7	2.1154	14.26315789	8.7	1141.052632	696	11.02	1.85	0.60	0.031	44.72	41.13	111.12
Frontana	83	S2	D	1	0.725253222	1.217054721	2.727272727	1.566692	13.94736842	7.7	1227.368421	677.6	3.81	0.74	0.73	0.016	10.63	11.12	121.69
DBW107	84	S2	D	1	0.557598827	1.107148718	2.75	1.580194	12.73684211	6.7	1018.947368	536	2.38	0.42	0.57	0.006	6.68	6.64	110.29
westonia	85	S2	D	1	0	1.058823639	3.473684211	1.704392	14	7.4	1064	562.4	3.54	0.54	0.51	0.006	5.41	5.66	92.24
Lok1_1	86	S2	D	1	1.284039775	1.369438406	2.083333333	1.88001	11.10526316	8.1	1066.105263	777.6	14.47	2.20	0.48	0.024	61.99	22.84	144.13
CS19	87	S2	D	1	0.886077124	1.159279481	2.285714286	1.912059	12.31578947	7.3	1034.526316	613.2	1.16	0.25	0.73	0.005	4.68	6.16	123.16
NI5439	91	S2	D	1	0.805403501	1.217054721	2.636363636	1.565126	14	8.5	1232	748	2.42	0.58	0.72	0.015	5.96	10.75	124.88
HD2967	93	S2	D	1	0.684719203	0.845543105	2.357142857	1.75539	10.73684211	7.6	601.2631579	425.6	1.08	0.24	0.69	0.005	5.99	3.28	82.70
UP1109	94	S2	D	1	0.353741606	0.643501109	2.777777778	1.485192	12	8.2	432	295.2	18.86	2.94	0.04	0.545	8.64	11.55	49.38
CS134	95	S2	D	1	0	0.725253222	3.363636364	1.746459	10.52631579	9.6	463.1578947	422.4	25.04	5.04	0.59	0.074	16.10	24.09	53.48
Kukri	96	S2	D	1	0	0.725253222	3.545454545	1.59322	11.73684211	8.8	516.4210526	387.2	1.31	0.40	1.13	0.012	2.75	3.20	52.58
CS144	98	S2	D	1	0	0.765392826	3.666666667	1.52366	10.78947368	6.4	517.8947368	307.2	5.17	0.97	0.64	0.017	15.47	17.09	55.76
WH1270	100	S2	D	1	0	0.725253222	3.545454545	1.524784	9.157894737	6	402.9473684	264	14.39	2.42	0.48	0.027	12.78	18.85	52.58
VL907	101	S2	D	1	0.805403501	1.107148718	2.4	1.38495	12.78947368	11.7	1023.157895	936	0.40	0.21	1.45	0.009	3.27	1.10	117.09
HD2189	102	S2	D	1	0.886077124	0.96953211	2.235294118	1.91888	13.26315789	9.5	901.8947368	646	0.82	0.31	1.19	0.011	4.05	2.61	102.15
PBW752	104	S2	D	1	0.463647609	1.107148718	2.9	1.723774	11.89473684	7.8	951.5789474	624	23.65	4.15	0.52	0.045	35.96	28.37	107.33
HI1563	107	S2	D	1	0.353741606	0.845543105	2.857142857	1.26981	13.63157895	9.6	763.3684211	537.6	0.32	0.13	1.27	0.006	1.83	0.00	76.18
HDR77	111	S2	D	1	0	1.0131975	3.277777778	1.81335	13.57894737	10	977.6842105	720	20.86	2.99	0.53	0.043	34.87	38.13	88.59
CS80	112	S2	D	1	0	1.107148718	3.3	1.44744	13.42105263	6.9	1073.684211	552	25.21	4.54	0.47	0.052	77.89	72.69	99.48
HB208	114	S2	D	1	0.411516846	0.805403501	2.384615385	1.840614	13.52631579	6	703.3684211	312	15.74	1.80	0.02	0.404	9.87	10.88	59.72
CS27	115	S2	D	1	0	1.058823639	4.473684211	1.66775	9.842105263	6.4	748	486.4	24.90	4.91	0.52	0.068	31.74	39.45	73.98
HIRA	117	S2	D	1	0	1.0131975	3.777777778	1.52306	13.57894737	8.4	977.6842105	604.8	3.06	0.64	1.04	0.014	4.25	6.04	81.58
CS28	120	S2	D	1	0	1.058823639	4.157894737	1.95498	13.26315789	9	1008	684	22.08	3.62	0.51	0.039	25.67	34.10	76.68
CS94	121	S2	D	1	0	0.725253222	4.909090909	1.301928	12.42105263	10.7	546.5263158	470.8	12.50	2.06	0.58	0.034	16.19	14.56	37.82
DBW187	122	S2	D	1	0	1.0131975	3.277777778	1.824416	12.31578947	9.8	886.7368421	705.6	1.37	0.37	1.23	0.009	4.05	2.84	89.67
CS90	123	S2	D	1	0	1.058823639	3.736842105	1.831886	13.05263158	12.4	992	942.4	12.49	2.68	0.68	0.036	20.06	26.41	89.17
HD3249	124	S2	D	1	0.725253222	0.927295218	2.4375	2.5	11.00632	7.8285	704.40448	501.024	10.46	1.63	0.54	0.021	14.20	18.07	90.73
CS143	125	S2	D	1	0.643501109	0.511972688	4.333333333	2.041816	14.26315789	10.7	342.3157895	256.8	12.28	2.26	0.92	0.031	19.24	12.05	23.55
GW366	126	S2	D	1	0.601264217	0.765392826	4.416666667	1.556273	14.10526316	3.8	677.0526316	182.4	14.28	2.37	0.44	0.029	16.55	15.08	47.16
WH1252	127	S2	D	1	0.463647609	1.058823639	3.052631579	1.40756	12.73684211	9.5	968	722	1.78	0.37	0.72	0.007	3.55	2.12	98.84
HUW666	128	S2	D	1	0.463647609	0.557598827	2.571428571	1.453428	10.57894737	9	296.2105263	252	18.46	2.87	0.54	0.052	24.02	15.58	40.33
CBW38	129	S2	D	1	0.643501109	0.643501109	2	1.35885	12.84210526	9.2	462.3157895	331.2	20.50	3.39	0.49	0.047	38.15	57.28	56.85
WH1080	131	S2	D	1	0.601264217	0.601264217	2	1.409093	13.05263158	9	417.6842105	288	0.27	0.16	1.22	0.008	1.88	0.00	50.53
Janz	132	S2	D	1	0.725253222	0.725253222	2	1.43265	12.68421053	10.7	558.1052632	470.8	0.40	0.20	1.39	0.008	2.24	0.23	69.48
sunco	133	S2	D	1	0.601264217	0.601264217	2	1.395632	11.52631579	7.8	368.8421053	249.6	0.44	0.27	2.58	0.015	2.02	0.46	50.53
GW451	134	S2	D	1	0	0.601264217	4.75	1.533384	10.73684211	9	343.5789474	288	21.25	3.89	0.58	0.047	78.30	11.38	29.08
WH1021	136	S2	D	1	0.805403501	0.805403501	2	1.570628	10.84210526	8	563.7894737	416	10.67	1.83	0.59	0.026	37.22	46.19	82.12
RAJ1482	137	S2	D	1	0.601264217	0.601264217	2	1.50645	10.84210526	6.7	346.9473684	214.4	16.92	2.59	0.03	0.449	17.98	13.55	50.53
HI1612	138	S2	D	1	0.725253222	0.765392826	2.083333333	1.26919	11.26315789	10	540.6315789	480	15.14	2.14	0.47	0.028	37.71	16.78	71.94
HS543	140	S2	D	1	0.601264217	0.725253222	2.363636364	1.3376	12.73684211	8.1	560.4210526	356.4	15.54	2.46	0.50	0.029	35.56	36.28	65.01
HI1633	141	S2	D	1	0.725253222	0.805403501	2.692307692	1.635405	12.73684211	10.7	662.3157895	556.4	10.89	1.48	0.51	0.017	11.60	7.44	81.43
CS145	142	S2	D	1	0.411516846	0.886077124	3.133333333	1.45096	12.05263158	9.6	723.1578947	576	14.78	2.53	0.52	0.033	81.85	70.81	85.08
MP3224	144	S2	D	1	0.643501109	0.643501109	2	1.648878	11.36842105	9.6	409.2631579	345.6	15.33	2.24	0.52	0.026	38.50	16.20	56.85
GW322	145	S2	D	1	0.557598827	0.643501109	2.444444444	1.537135	11.89473684	10.2	428.2105263	367.2	13.98	2.29	0.54	0.036	16.05	26.21	52.83
DBW173	146	S2	D	1	0.463647609	0.601264217	2.375	1.424056	11.05263158	10.1	353.6842105	323.2	15.99	2.25	0.50	0.034	17.48	15.58	46.44
DBW16	148	S2	D	1	0.411516846	0.805403501	2.769230769	1.7395	11.84210526	11.6	615.7894737	603.2	4.67	0.92	0.61	0.013	8.29	8.59	71.61
DBW43	150	S2	D	1	0.463647609	0.643501109	2.555555556	1.470909	13.94736842	12.5	502.1052632	450	15.96	2.22	0.46	0.029	16.65	16.68	51.46
DBW296	151	S2	D	1	0.411516846	0.765392826	2.833333333	1.322324	12.47368421	4.5	598.7368421	216	22.08	4.26	0.57	0.050	115.30	12.23	65.02
DL788-2	153	S2	D	1	0.286756552	0.643501109	2.888888889	1.6269	12.47368421	11.4	449.0526316	410.4	5.55	1.08	0.51	0.015	7.64	11.08	48.54
HD3354	154	S2	D	1	0.765392826	0.765392826	2	1.28338	10.73684211	11.5	515.3684211	552	9.74	1.92	0.53	0.023	12.24	8.90	75.80
CS40	155	S2	D	1	0.353741606	0.511972688	2.666666667	1.572514	14.73684211	11.6	353.6842105	278.4	17.11	2.63	0.54	0.035	44.01	61.65	33.60
PBW723	159	S2	D	1	0.557598827	0.643501109	2.222222222	1.325	10.10526316	11.4	363.7894737	410.4	14.30	2.23	0.53	0.029	19.17	16.52	52.97
PBW65	160	S2	D	1	0.643501109	0.725253222	2.272727273	1.714768	32.57894737	11.5	1433.473684	506	15.76	2.20	0.02	0.449	16.08	10.97	65.78
K1006	161	S2	D	1	0.557598827	0.643501109	2.222222222	1.12344	11.57894737	11.6	416.8421053	417.6	29.99	4.89	0.57	0.069	84.08	10.56	52.97
PBW771	163	S2	D	1	0	0.96953211	4.176470588	1.503224	11.10526316	11.4	755.1578947	775.2	5.37	0.83	0.49	0.009	8.55	5.05	70.67
WH1124	164	S2	D	1	0.411516846	1.0131975	5.055555556	1.337714	11.42105263	11.9	822.3157895	856.8	4.07	0.70	0.55	0.011	11.23	9.29	106.19
CS89	165	S2	D	1	0.684719203	0.927295218	2.5	1.3833	10.31578947	11	660.2105263	704	3.88	0.84	0.62	0.013	9.91	7.99	92.68
HD3086	166	S2	D	1	0.511972688	1.217054721	3	1.33731	13	7.7	1144	677.6	9.06	1.47	0.00	0.000	0.00	0.00	115.80
CS4	167	S2	D	1	0.411516846	1.0131975	3.277777778	1.36025	11.57894737	8.2	833.6842105	590.4	0.48	0.17	0.74	0.004	2.49	1.11	89.73
WR544	168	S2	D	1	0.463647609	0.96953211	2.941176471	1.80761	12.47368421	10	848.2105263	680	15.92	3.26	0.58	0.041	12.27	14.58	90.01
HD3090	171	S2	D	1	0.511972688	0.886077124	2.733333333	1.467712	12.36842105	3.7	742.1052632	222	7.36	1.35	0.57	0.019	13.12	20.66	82.83
LALBAHADUR	172	S2	D	1	0.411516846	1.058823639	3.315789474	1.8042	11.68421053	5.2	888	395.2	26.55	3.88	0.47	0.050	27.38	30.29	93.73
HD3362	174	S2	D	1	0.411516846	0.805403501	2.923076923	1.583224	12.57894737	7.4	654.1052632	384.8	3.41	0.65	0.01	0.633	8.66	9.39	69.07
IC43	175	S2	D	1	0.601264217	1.107148718	2.9	1.41834	12.57894737	11.4	1006.315789	912	10.86	1.63	0.60	0.028	16.24	8.15	107.07
HW2045	178	S2	D	1	0.69325445	0.996539094	2.718081448	1.789941108	12.80686765	8.226782168	894.9683708	566.7810851	0.92	0.36	1.38	0.012	3.84	1.42	105.60
DL153-2	180	S2	D	1	0.557598827	0.927295218	2.75	2.2	9.97344	9.74814	638.30016	623.88096	9.06	1.47	0.66	0.048	18.52	14.97	86.21
SAFEDLERMA	181	S2	D	1	0.557598827	1.369438406	3.166666667	1.74648	13.42105263	0	1288.421053	0	0.57	0.32	2.12	0.018	2.20	0.24	121.82
HI1605	186	S2	D	1	0.845543105	0.845543105	2	2.054925	14.84210526	11.5	831.1578947	644	9.06	1.47	0.66	0.048	18.52	14.97	88.43
HD2982	187	S2	D	1	0.765392826	0.96953211	2.470588235	1.55941	11.94736842	8.7	812.4210526	591.6	16.36	3.37	0.57	0.057	12.08	25.00	99.26
GW513	189	S2	D	1	0.886077124	1.0131975	1.666666667	1.64043	14.15789474	7.8	1019.368421	561.6	0.32	0.18	1.66	0.007	2.54	0.21	94.75
NP770	190	S2	D	1	0.805403501	0.96953211	2.235294118	2.127987	11.47368421	8.1	780.2105263	550.8	0.30	0.22	1.86	0.011	3.61	1.10	100.04
PBW689	191	S2	D	1	0.845543105	0.845543105	2	2.731575	14.36842105	14.5	804.6315789	812	12.12	2.01	0.45	0.021	26.09	28.05	88.43
CS69	192	S2	D	1	0.601264217	0.601264217	2	2.469375	13.17894737	10.7	421.7263158	342.4	13.57	2.30	0.54	0.027	25.04	16.59	50.53
GW273	195	S2	D	1	0.643501109	0.845543105	2.5	1.558525	14.52631579	10.7	813.4736842	599.2	0.44	0.25	1.74	0.015	1.84	0.00	81.19
CS78	196	S2	D	1	0.601264217	1.058823639	2.947368421	2.537597	12.84210526	11.4	976	866.4	0.57	0.30	1.96	0.015	3.15	0.23	101.08
CS71	197	S2	D	1	0.557598827	1.0131975	2.777777778	1.813175	14.21052632	10	1023.157895	720	0.15	0.02	0.32	0.000	3.20	1.07	98.50
WH1129	199	S2	D	1	0.511972688	1.0131975	3.222222222	1.506258	11.94736842	12.1	860.2105263	871.2	17.84	2.73	0.44	0.034	22.04	15.12	90.01
CS86	200	S2	D	1	1.0131975	1.0131975	2	1.88755	13.78947368	12.3	992.8421053	885.6	15.19	2.64	0.60	0.045	64.85	76.53	113.70
CS64	201	S2	D	1	0.927295218	0.927295218	2	1.44195	14.21052632	11.4	909.4736842	729.6	3.96	0.75	0.64	0.011	15.75	20.83	101.07
C591	203	S2	D	1	0.845543105	0.845543105	2	2.114092585	11.90196842	10.1732375	666.5102316	569.7013	13.66	2.34	0.42	0.027	62.30	15.97	88.43
K88	204	S2	D	1	0.927295218	0.927295218	2	1.7717	11.78947368	12.7	754.5263158	812.8	22.29	3.02	0.47	0.041	51.01	57.33	101.07
KUNDAN	205	S2	D	1	0.69325445	0.996539094	2.718081448	1.789941108	12.80686765	8.226782168	894.9683708	566.7810851	9.06	1.47	0.66	0.048	18.52	14.97	44.22
HI617	208	S2	D	1	0.557598827	1.058823639	2.842105263	1.985178	12.94736842	3.7	984	281.2	17.26	2.87	0.50	0.032	31.55	30.46	102.58
HD2733	209	S2	D	1	0.511972688	1.058823639	2.684210526	2.033856	13.89473684	5.9	1056	448.4	5.21	1.00	0.68	0.017	9.52	8.80	107.74
Hindi62	211	S2	D	1	0.511972688	1.107148718	2.7	1.780944	15	4.7	1200	376	10.40	1.56	0.49	0.016	10.16	7.90	113.25
CS46	212	S2	D	1	0.463647609	1.0131975	2.833333333	1.553565	11.92631579	6.8	858.6947368	489.6	3.21	0.68	0.66	0.011	5.34	4.07	98.48
HUW838	213	S2	D	1	0.557598827	1.0131975	2.611111111	2.1088	10.21052632	6.9	735.1578947	496.8	0.48	0.24	1.36	0.009	2.41	0.85	102.69
HD2009	214	S2	D	1	0.463647609	1.159279481	2.761904762	1.815937	13.05263158	4.7	1096.421053	394.8	18.30	3.12	0.04	0.467	26.09	37.47	118.18
HD2851	215	S2	D	1	0.511972688	1.217054721	3.136363636	1.84135	13.57894737	3.7	1194.947368	325.6	2.83	0.57	0.64	0.009	4.79	3.89	112.36
WH1080_1	218	S2	D	1	0.511972688	1.0131975	2.666666667	1.799989	14.21052632	3.4	1023.157895	244.8	5.62	1.03	0.01	0.546	11.75	22.24	102.22
CS15	219	S2	D	1	0	0.927295218	3.6875	1.54215	12.26315789	4.5	784.8421053	288	1.54	0.32	0.82	0.006	3.12	1.65	74.06
DBW303	221	S2	D	1	0.463647609	1.217054721	3	2.04267	13.15789474	6.5	1157.894737	572	1.36	0.33	0.82	0.008	4.57	1.69	117.50
CS100	222	S2	D	1	0.511972688	0.805403501	2.692307692	2.019216	12.63157895	6.9	656.8421053	358.8	0.70	0.23	1.06	0.007	2.53	0.61	72.62
WH1142	226	S2	D	1	0.511972688	1.107148718	2.7	1.3	11	7.5	880	600	3.36	0.68	0.70	0.012	5.80	6.83	113.25
K1317	229	S2	D	1	0.557598827	1.217054721	3.272727273	2.065122	13.68421053	4.7	1204.210526	413.6	17.33	2.19	0.48	0.030	32.37	28.70	108.75
HI1628	231	S2	D	1	0.463647609	1.107148718	3.1	1.85654	12.63157895	4.7	1010.526316	376	13.18	2.14	0.45	0.026	42.21	50.09	103.90
Kharchia65	232	S2	D	1	0.643501109	0.684719203	2.3	3.47882	14.84210526	5.9	593.6842105	236	17.25	2.01	0.48	0.031	31.85	23.99	57.64
RAJ4238	234	S2	D	1	0.557598827	1.570796327	2.96	1.787361	13.78947368	10.4	1378.947368	1040	29.45	4.49	0.51	0.059	57.40	63.67	133.44
CS14	235	S2	D	1	0	0.463647609	5	1.998386	36.52631579	8.5	730.5263158	170	1.51	0.35	0.71	0.007	4.54	3.23	17.04
HD2987	238	S2	D	1	0.463647609	1.217054721	3.318181818	1.9673	13.36842105	7.9	1176.421053	695.2	16.10	2.91	0.53	0.037	25.12	23.67	108.93
K65	241	S2	D	1	0.353741606	1.217054721	3.227272727	1.55788	12.10526316	9.6	1065.263158	844.8	12.33	1.54	0.02	0.419	12.38	5.44	110.75
HD3226	243	S2	D	1	0.725253222	1.284039775	2.869565217	1.865319	13.68421053	11.6	1258.947368	1067.2	19.17	3.42	0.50	0.043	40.22	42.97	124.36
CS18	245	S2	D	1	0.96953211	0.96953211	2	1.648464	13.36842105	6.7	909.0526316	455.6	16.43	3.25	0.48	0.036	45.42	64.78	107.38
MP1203	246	S2	D	1	1.058823639	1.058823639	2	1.577148	12	10.4	912	790.4	14.55	2.34	0.03	0.697	9.26	11.86	120.24
CS92	247	S2	D	1	1.058823639	1.058823639	2	1.544301	13.78947368	8.5	1048	646	4.14	0.70	0.59	0.010	7.28	11.35	120.24
DBW88	248	S2	D	1	1.0131975	1.0131975	2	1.917942	15.15789474	8.9	1091.368421	640.8	9.92	1.73	0.55	0.021	28.98	23.55	113.70
SHARBATISONARA	249	S2	D	1	1.570796327	1.107148718	2	1.987245	13.36842105	6.6	1069.473684	528	15.74	1.90	0.37	0.019	23.50	11.08	126.04
HS490	250	S2	D	1	0.805403501	0.805403501	2	2.006814	15.89473684	9.4	826.5263158	488.8	18.16	2.45	0.38	0.022	21.28	9.09	82.12
Raj4083	251	S2	D	1	1.369438406	1.058823639	2	1.579986	16	6.1	1216	463.6	16.31	2.10	0.33	0.022	39.00	24.91	120.24
DBW39	254	S2	D	1	1.217054721	1.107148718	2.2	1.839332	15.05263158	0	1204.210526	0	19.64	2.74	0.46	0.029	53.18	21.34	138.98
CS23	256	S2	D	1	1.159279481	1.0131975	2	1.988286	14.94736842	7.2	1076.210526	518.4	18.05	2.25	0.41	0.026	24.25	12.70	113.70
ISTSAMNYT406	257	S2	D	1	1.284039775	1.107148718	2.1	1.87772	15.26315789	10.1	1221.052632	808	22.00	2.65	0.41	0.027	33.45	13.39	132.70
NIAW3170	259	S2	D	1	1.159279481	1.058823639	2	1.6996	15.15789474	10.4	1152	790.4	20.80	2.64	0.43	0.026	40.04	9.98	120.24
JAUW672	260	S2	D	1	1.159279481	1.159279481	2	2.087532	15.78947368	9.7	1326.315789	814.8	17.90	2.35	0.41	0.025	36.02	16.07	132.70
LERMAROJO	261	S2	D	1	1.159279481	0.96953211	2	1.768845	14.15789474	7	962.7368421	476	9.59	1.61	0.44	0.017	25.25	12.97	107.38
DBW17	262	S2	D	1	1.159279481	1.159279481	2	1.712967	12.21052632	11.4	1025.684211	957.6	9.50	1.43	0.44	0.018	26.13	20.43	132.70
HD2824	264	S2	D	1	1.107148718	1.107148718	2	1.905581	13.05263158	7.5	1044.210526	600	7.03	1.07	0.45	0.011	19.87	16.46	126.04
HD2985	265	S2	D	1	1.159279481	0.765392826	2.583333333	1.760655	13.89473684	7.7	666.9473684	369.6	8.05	1.45	0.44	0.019	16.32	13.46	68.11
HI1634	268	S2	D	1	1.058823639	1.058823639	3.052631579	2.122771	15.36842105	10.5	1168	798	4.03	0.63	0.53	0.010	10.08	6.32	98.73
WH1105	269	S2	D	1	1.0131975	1.0131975	2	1.936024	13.05263158	9.3	939.7894737	669.6	4.76	0.78	0.47	0.011	12.08	7.73	113.70
PBW175	272	S2	D	1	1.107148718	1.107148718	2	1.692893	14.31578947	8.5	1145.263158	680	15.80	2.01	0.39	0.020	26.24	9.70	126.04
WH5420	274	S2	D	1	1.058823639	1.058823639	2	1.722525	13.15789474	5.6	1000	425.6	7.70	1.37	0.56	0.019	19.20	19.13	120.24
HUW468	275	S2	D	1	1.217054721	1.217054721	2	1.807974	13.47368421	5.8	1185.684211	510.4	7.45	0.95	0.45	0.010	16.00	7.88	138.98
VL829	276	S2	D	1	1.284039775	1.284039775	2	1.827342	14	6.2	1288	570.4	15.47	2.14	0.43	0.021	40.99	12.55	146.00
HW2004	277	S2	D	1	0.96953211	0.96953211	2	2.937	16.21052632	7.7	1102.315789	523.6	9.93	1.46	0.51	0.017	19.46	11.72	107.38
Excalibur	278	S2	D	1	1.159279481	1.159279481	2	1.718597	13.36842105	6.7	1122.947368	562.8	10.22	1.39	0.40	0.014	22.41	11.31	132.70
NP715	280	S2	D	1	1.217054721	1.217054721	2	2.930665	15.89473684	6	1398.736842	528	10.30	1.64	0.54	0.021	28.35	29.66	138.98
HD3118	281	S2	D	1	1.0131975	1.0131975	2	2.04174	14.42105263	8.5	1038.315789	612	9.92	1.41	0.49	0.019	23.94	16.80	113.70
RAC875	282	S2	D	1	1.217054721	1.159279481	2.095238095	1.575645	13.57894737	10.3	1140.631579	865.2	12.42	1.82	0.43	0.021	35.14	35.88	138.98
Halna	283	S2	D	1	1.107148718	1.107148718	2	1.63608	13.15789474	9.4	1052.631579	752	4.03	0.72	0.60	0.011	16.02	16.43	126.04
RAJ3765	284	S2	D	1	0.845543105	0.886077124	2.066666667	1.943394822	14.95463158	5.51135	897.2778947	330.681	4.45	0.85	0.63	0.013	10.77	18.10	90.27
HI1531	286	S2	D	1	1.159279481	1.159279481	2	2.062368	12.84210526	9.6	1078.736842	806.4	4.29	0.68	0.52	0.010	15.36	6.83	132.70
HUW510	287	S2	D	1	1.159279481	1.159279481	2	1.91444	13.68421053	10.5	1149.473684	882	11.76	1.42	0.43	0.015	18.52	7.91	132.70
HD3059	290	S2	D	1	1.217054721	1.0131975	2.5	2.26653	15.36842105	8	1106.526316	576	14.60	2.31	0.44	0.022	33.62	15.21	104.16
WH730	291	S2	D	1	0.927295218	0.886077124	2.133333333	2.578592	13.57894737	8.7	814.7368421	522	17.04	2.20	0.42	0.022	20.40	9.13	101.07
DBW14	292	S2	D	1	1.107148718	1.0131975	2.222222222	1.720221	12.10526316	11.9	871.5789474	856.8	10.13	1.56	0.44	0.017	10.41	8.71	126.04
RAJ4120	293	S2	D	1	0.886077124	0.886077124	2	1.746528	13.68421053	8.3	821.0526316	498	6.51	1.03	0.55	0.013	8.34	6.30	94.75
HD2888	294	S2	D	1	0.725253222	0.765392826	2.25	3.197485	12.84210526	10.7	616.4210526	513.6	10.10	1.37	0.49	0.017	17.48	10.25	69.74
Np866	295	S2	D	1	0.845543105	0.845543105	2	3.484816	12.94736842	12.1	725.0526316	677.6	13.97	1.82	0.43	0.024	16.29	9.87	88.43
HD2894	296	S2	D	1	1.107148718	1.107148718	2	1.843496	14.52631579	7.8	1162.105263	624	15.53	1.98	0.45	0.020	28.05	19.79	126.04
HD2932	298	S2	D	1	1.159279481	1.159279481	2.238095238	1.504646	13.15789474	11.6	1105.263158	974.4	8.63	1.29	0.45	0.013	12.35	11.14	123.58
Kachu_1	2	S2	D	2	0.511972688	1.284039775	3.043478261	2.480002398	16.16063158	7	1486.778105	644	11.05	1.73	0.55	0.020	23.86	18.15	120.62
Pissi-local	3	S2	D	2	0.725253222	1.217054721	2.727272727	2.129543598	12.04992632	7.4	1060.393516	651.2	19.04	2.87	0.38	0.030	15.79	20.90	122.30
CS41	4	S2	D	2	0.353741606	1.107148718	3.35	2.036437306	11.04803158	8.5	883.8425263	680	2.27	0.42	0.90	0.010	11.25	7.84	99.07
HD2687	5	S2	D	2	0.201357921	1.107148718	3.35	1.961921781	9.981257895	7.5	798.5006316	600	3.69	0.73	0.64	0.010	4.53	8.95	99.22
CS93	7	S2	D	2	0	1.217054721	3.818181818	2.557610745	12.12253684	6.6	1066.783242	580.8	21.21	3.81	0.54	0.052	101.91	38.79	90.87
CS32	8	S2	D	2	0.845543105	1.369438406	2.666666667	2.183004977	14.56754	7.3	1398.48384	700.8	20.28	3.72	0.51	0.054	110.72	28.75	135.58
CS66	9	S2	D	2	0.601264217	1.159279481	3	1.743515957	10.80210526	2.2	907.3768421	184.8	1.40	0.36	0.77	0.007	4.96	3.64	111.57
DL1266-2	10	S2	D	2	0	1.217054721	3.772727273	1.959983024	10.43166316	9.3	917.9863579	818.4	1.65	0.42	0.80	0.008	4.95	4.67	100.77
CS141	14	S2	D	2	0.353741606	1.159279481	3.571428571	1.938480873	12.28105789	8.6	1031.608863	722.4	0.47	0.19	1.06	0.007	2.78	0.64	98.40
NP852	16	S2	D	2	0	1.107148718	3.7	1.936444432	11.11115789	7.3	888.8926316	584	2.29	0.46	0.85	0.010	5.26	5.88	93.27
Lok1	17	S2	D	2	0.805403501	1.159279481	2.571428571	1.757004043	8.281515789	8.5	695.6473263	714	16.87	3.71	0.51	0.047	21.20	25.49	120.44
NIAW34	18	S2	D	2	0.463647609	1.0131975	3.166666667	2.513397504	10.504	5.8	756.288	417.6	24.96	3.91	0.59	0.044	23.30	23.57	91.35
HD2329	19	S2	D	2	0.684719203	0.96953211	2.5	1.818012153	12.83104167	8.533333333	872.5108333	580.2666667	1.99	0.48	0.86	0.010	6.74	4.69	92.68
LOKBOLD	20	S2	D	2	0.286756552	1.217054721	3.409090909	1.896554466	11.34402632	8.8	998.2743158	774.4	2.77	0.68	0.66	0.013	4.66	6.61	108.09
UP262	21	S2	D	2	0.557598827	1.159279481	3.238095238	2.445698623	13.19086316	7.3	1108.032505	613.2	4.31	0.66	0.70	0.014	9.99	20.53	105.19
DBW51	22	S2	D	2	0.286756552	1.107148718	3.3	2.671289843	11.42562105	6.4	914.0496842	512	1.51	0.35	0.72	0.007	5.14	4.34	100.10
Chiriya3	23	S2	D	2	0.765392826	1.107148718	2.55	1.71361544	12.28369474	8.2	982.6955789	656	1.70	0.37	0.82	0.008	6.12	6.55	114.82
CS17	25	S2	D	2	0.725253222	1.284039775	2.869565217	1.930585536	12.13684211	7.5	1116.589474	690	2.36	0.56	0.63	0.008	6.26	3.89	124.36
HD3237	26	S2	D	2	0.411516846	1.058823639	3.473684211	1.573233493	11.0187	6.5	837.4212	494	3.34	0.79	0.64	0.013	9.09	7.89	89.90
HI1500	29	S2	D	2	0	1.058823639	3.421052632	2.10819024	10.3	7.5	803.4	570	13.95	2.12	0.45	0.029	11.31	13.25	93.06
CS74	30	S2	D	2	0.684719203	1.159279481	2.761904762	1.684799688	6.477448421	5.1	544.1056674	428.4	24.57	3.43	0.50	0.046	95.26	108.95	115.88
HD2833	31	S2	D	2	1.058823639	1.159279481	2.095238095	1.529456192	11.8283	8.3	993.5772	697.2	8.63	1.41	0.63	0.048	19.56	14.44	125.58
CS7	32	S2	D	2	0.845543105	1.058823639	2.263157895	1.65363376	7.759883158	6.2	589.75112	471.2	1.12	0.29	0.86	0.008	3.49	3.28	111.60
K9465	33	S2	D	2	0.96953211	1.217054721	2.318181818	1.910008927	7.937368421	5.7	698.4884211	501.6	0.00	0.00	0.00	0.000	0.00	0.00	130.82
MP1358	34	S2	D	2	1.058823639	1.107148718	2.05	1.703297133	11.12414211	8.2	889.9313684	656	0.67	0.22	1.00	0.007	1.68	0.66	120.84
CS129	35	S2	D	2	0.286756552	1.159279481	3.285714286	1.450281375	10.85045684	9	911.4383747	756	19.78	3.40	0.50	0.051	64.11	66.23	105.40
CS128	36	S2	D	2	1.058823639	1.107148718	2.05	1.929411982	13.11293684	8.7	1049.034947	696	17.89	2.95	0.53	0.034	20.69	22.27	120.84
HI1544	38	S2	D	2	0.805403501	1.159279481	2.476190476	1.923164287	11.96201053	9.7	1004.808884	814.8	16.74	3.22	0.56	0.038	53.31	53.35	121.89
CS112	39	S2	D	2	0.643501109	1.217054721	2.909090909	1.652707216	10.52213684	6.8	925.9480421	598.4	15.79	2.63	0.47	0.031	28.52	34.73	118.05
CG1029	40	S2	D	2	0.765392826	1.107148718	2.5	1.842831254	10.15477895	9.6	812.3823158	768	15.62	2.59	0.50	0.035	21.99	26.72	115.64
LOK67	49	S2	D	2	0.643501109	1.217054721	2.909090909	1.329224112	14.14957895	4.7	1245.162947	413.6	15.55	3.40	0.94	0.048	16.93	17.09	118.05
PBW644	51	S2	D	2	0.463647609	1.107148718	3.25	1.452049788	11.132	5.9	890.56	472	0.79	0.29	1.23	0.009	2.76	1.38	99.30
DBW110	52	S2	D	2	0.511972688	1.217054721	3	1.329449088	12.04934211	7.3	1060.342105	642.4	0.59	0.26	1.25	0.012	3.09	0.76	114.98
NW1014	56	S2	D	2	0.511972688	1.570796327	3.2	1.353259253	15.23810526	8.4	1523.810526	840	5.94	0.92	0.41	0.009	9.36	4.50	127.07
CS110	57	S2	D	2	0.845543105	1.058823639	2.368421053	1.459874525	13.47330526	4.9	1023.9712	372.4	3.69	0.83	0.60	0.011	11.12	9.77	112.30
HS611	58	S2	D	2	0.765392826	1.217054721	2.681818182	1.652844612	11.16165053	8.1	982.2252463	712.8	21.33	2.79	0.50	0.044	52.99	48.18	123.63
HD3171	59	S2	D	2	0.765392826	1.217054721	2.818181818	1.741555368	13.45189474	6.1	1183.766737	536.8	19.02	3.36	0.50	0.046	20.07	19.50	121.04
PBW681	61	S2	D	2	1.159279481	1.217054721	2.045454545	1.804321056	14.76871579	8.7	1299.646989	765.6	7.81	1.30	0.02	0.480	12.55	8.49	133.10
DBW222	62	S2	D	2	0.886077124	1.284039775	2.608695652	1.674702454	14.20530526	7.3	1306.888084	671.6	13.86	1.91	0.47	0.026	40.39	32.62	131.43
CS58	63	S2	D	2	0.765392826	1.159279481	2.714285714	2.083700934	12.76868421	5.3	1072.569474	445.2	8.76	2.05	0.68	0.033	28.03	40.03	117.73
MACS6222	65	S2	D	2	0.845543105	1.217054721	2.545454545	1.524808412	13.81536842	5.9	1215.752421	519.2	3.95	0.88	0.63	0.012	6.41	4.09	126.71
RAJ4229	66	S2	D	2	0.643501109	1.107148718	2.9	1.90697288	11.20584211	7.6	896.4673684	608	13.74	2.43	0.67	0.039	47.03	72.50	107.52
CS53	67	S2	D	2	0.96953211	1.217054721	2.318181818	1.873246328	10.79387368	7.5	949.8608842	660	18.06	3.05	0.60	0.050	106.55	138.56	130.82
IC42	68	S2	D	2	0.886077124	1.107148718	2.35	1.4667669	12.39271579	7	991.4172632	560	19.65	3.90	0.54	0.043	77.76	44.33	118.48
RAJ4037	69	S2	D	2	1.107148718	1.159279481	2.095238095	1.533252105	9.244	7.1	776.496	596.4	17.43	2.49	0.53	0.032	20.11	25.09	125.76
Raj3077	70	S2	D	2	1.107148718	1.159279481	2.047619048	1.81884511	9.745068421	7.5	818.5857474	630	0.83	0.32	1.26	0.011	2.32	2.81	126.96
HD2864	71	S2	D	2	1.0131975	1.107148718	2.1	1.629846372	13.60931579	7.8	1088.745263	624	0.84	0.17	0.69	0.003	5.31	2.12	119.48
CS38	72	S2	D	2	0.927295218	1.107148718	2.3	1.605615447	10.50292632	6.1	840.2341053	488	2.23	0.79	0.94	0.013	8.19	7.42	119.25
UP2425	73	S2	D	2	0.96953211	1.0131975	2.055555556	1.420548029	10.93368421	6.5	787.2252632	468	18.69	2.38	0.02	0.426	17.89	5.74	108.61
Drysdale	75	S2	D	2	0.96953211	0.96953211	2	1.372477257	10.21820526	5.6	694.8379579	380.8	13.67	2.46	0.45	0.023	17.12	27.05	107.38
VL892	78	S2	D	2	0.463647609	1.284039775	3.347826087	1.638666979	11.64151579	8.9	1071.019453	818.8	5.50	0.82	0.57	0.014	12.89	11.44	112.94
CS42	80	S2	D	2	0.511972688	1.217054721	3.318181818	1.911530161	12.0783	7.5	1062.8904	660	1.97	0.39	0.76	0.007	10.07	7.67	108.75
HD3043	81	S2	D	2	0.643501109	1.159279481	2.714285714	2.09699602	15.52116842	9	1303.778147	756	11.14	1.94	0.62	0.032	43.11	42.07	116.35
Frontana	83	S2	D	2	0.765392826	1.284039775	2.826086957	1.546325004	15.27097368	8.4	1404.929579	772.8	4.12	0.75	0.78	0.017	10.41	10.96	126.21
DBW107	84	S2	D	2	0.601264217	1.159279481	2.857142857	1.690333522	11.55995789	6.9	971.0364632	579.6	2.61	0.43	0.59	0.006	6.47	7.16	113.64
westonia	85	S2	D	2	0	1.0131975	3.444444444	1.854889814	15.1214	7.8	1088.7408	561.6	3.23	0.55	0.50	0.006	5.73	5.36	87.48
Lok1_1	86	S2	D	2	1.159279481	1.217054721	2.045454545	1.962354438	10.63106842	8.4	935.5340211	739.2	13.83	2.41	0.47	0.022	65.25	24.29	133.10
CS19	87	S2	D	2	0.805403501	1.107148718	2.45	2.070568691	12.93157895	7.6	1034.526316	608	1.12	0.23	0.80	0.005	4.27	6.07	116.67
NI5439	91	S2	D	2	0.725253222	1.159279481	2.761904762	1.630861292	14.6384	7.7	1229.6256	646.8	2.63	0.63	0.66	0.014	5.64	10.49	115.96
HD2967	93	S2	D	2	0.765392826	0.886077124	2.266666667	1.690967187	10.14094737	7.1	608.4568421	426	1.17	0.26	0.75	0.005	6.26	3.48	89.67
UP1109	94	S2	D	2	0.463647609	0.725253222	2.727272727	1.431873607	12.108	8.7	532.752	382.8	19.75	2.87	0.03	0.595	9.15	11.49	60.79
CS134	95	S2	D	2	0.286756552	0.765392826	3.166666667	1.842863537	10.77368421	10.4	517.1368421	499.2	24.92	5.37	0.58	0.078	15.97	24.92	61.56
Kukri	96	S2	D	2	0.201357921	0.805403501	3.307692308	1.716375906	11.33778947	8.1	589.5650526	421.2	1.38	0.39	1.12	0.011	2.83	3.52	64.91
CS144	98	S2	D	2	0	0.805403501	3.692307692	1.595576752	10.13347368	6.5	526.9406316	338	4.95	0.97	0.58	0.017	16.31	15.43	60.20
WH1270	100	S2	D	2	0	0.684719203	3.5	1.424605691	8.979315789	6	359.1726316	240	14.42	2.41	0.53	0.027	12.13	18.41	48.28
VL907	101	S2	D	2	0.845543105	1.058823639	2.368421053	1.315564005	12.68204211	11.8	963.8352	896.8	0.43	0.19	1.36	0.009	3.20	1.17	112.30
HD2189	102	S2	D	2	0.886077124	0.927295218	2.0625	1.987767792	14.5404	9.8	930.5856	627.2	0.82	0.34	1.08	0.011	3.71	2.45	96.39
PBW752	104	S2	D	2	0.463647609	1.159279481	3.047619048	1.792552583	10.73737895	8.5	901.9398316	714	25.71	4.14	0.48	0.049	35.56	29.22	109.60
HI1563	107	S2	D	2	0.411516846	0.805403501	3	1.309555053	13.1831	9.2	685.5212	478.4	0.31	0.14	1.24	0.006	1.74	0.00	68.51
HDR77	111	S2	D	2	0	0.96953211	3.470588235	1.89059871	12.41658947	10.9	844.3280842	741.2	20.01	3.18	0.49	0.044	36.78	36.27	82.64
CS80	112	S2	D	2	0.286756552	1.0131975	3.166666667	1.330776336	12.77684211	7.3	919.9326316	525.6	23.95	4.97	0.51	0.051	76.13	73.14	92.33
HB208	114	S2	D	2	0.463647609	0.725253222	2.727272727	1.770486607	12.33058947	5.6	542.5459368	246.4	14.29	1.70	0.02	0.444	9.65	10.89	60.79
CS27	115	S2	D	2	0.201357921	0.96953211	3.882352941	1.5289932	10.66293684	6.5	725.0797053	442	23.29	5.16	0.49	0.069	32.89	36.10	75.15
HIRA	117	S2	D	2	0	0.96953211	4	1.428934892	14.49009474	8.8	985.3264421	598.4	3.11	0.59	0.96	0.014	4.38	6.58	73.71
CS28	120	S2	D	2	0	1.159279481	4.142857143	2.00776446	12.13711579	8.6	1019.517726	722.4	21.64	3.38	0.49	0.035	27.58	32.80	86.68
CS94	121	S2	D	2	0	0.643501109	3.555555556	1.365982858	12.41608421	10.8	446.9790316	388.8	12.79	2.09	0.62	0.032	16.87	14.00	43.00
DBW187	122	S2	D	2	0	0.96953211	3.411764706	1.993904246	13.36509474	10.3	908.8264421	700.4	1.48	0.35	1.35	0.008	4.27	2.95	83.12
CS90	123	S2	D	2	0	0.96953211	3.411764706	1.769601876	13.63869474	13.2	927.4312421	897.6	11.56	2.44	0.75	0.034	20.91	28.82	83.42
HD3249	124	S2	D	2	0	0.927295218	2.588235294	2.3	9.730295328	7.86586702	622.738901	503.4154893	10.44	1.49	0.55	0.020	15.19	16.61	90.39
CS143	125	S2	D	2	0.725253222	0.725253222	2	1.907464507	14.81228947	10.2	651.7407368	448.8	12.56	2.47	0.96	0.034	19.42	11.75	69.48
GW366	126	S2	D	2	0.557598827	0.927295218	3.625	1.540865897	14.69486316	4.1	940.4712421	262.4	13.18	2.42	0.48	0.029	16.55	16.01	73.84
WH1252	127	S2	D	2	0.511972688	0.96953211	3.117647059	1.42233938	13.36731579	9.9	908.9774737	673.2	1.61	0.36	0.70	0.007	3.90	1.92	86.93
HUW666	128	S2	D	2	0.557598827	0.601264217	2.125	1.389913196	11.06875263	8.6	354.2000842	275.2	18.05	2.73	0.50	0.051	23.18	16.92	47.58
CBW38	129	S2	D	2	0.557598827	0.684719203	2.4	1.34852274	11.61696842	8.7	464.6787368	348	19.16	3.52	0.48	0.043	36.29	55.85	58.81
WH1080	131	S2	D	2	0.725253222	0.725253222	2	1.505474961	12.14025263	8.5	534.1711158	374	0.24	0.17	1.31	0.008	1.94	0.00	69.48
Janz	132	S2	D	2	0.765392826	0.765392826	2	1.3667481	12.32397895	10.5	591.5509895	504	0.40	0.21	1.49	0.008	2.41	0.24	75.80
sunco	133	S2	D	2	0.643501109	0.643501109	2	1.45452767	12.24325263	8.1	440.7570947	291.6	0.45	0.28	2.71	0.015	1.99	0.41	56.85
GW451	134	S2	D	2	0.286756552	0.643501109	3	1.679668834	10.41581053	9.3	374.9691789	334.8	21.31	4.26	0.54	0.046	80.11	10.35	47.23
WH1021	136	S2	D	2	0.684719203	0.765392826	2.166666667	1.702246626	10.45937895	7.9	502.0501895	379.2	9.98	1.67	0.64	0.026	37.53	48.40	71.00
RAJ1482	137	S2	D	2	0.557598827	0.643501109	2.222222222	1.588852815	11.60430526	6.8	417.7549895	244.8	17.11	2.55	0.03	0.489	17.69	14.22	52.97
HI1612	138	S2	D	2	0.805403501	0.805403501	2	1.392047592	11.60893684	9.4	603.6647158	488.8	15.28	2.14	0.50	0.030	35.16	15.16	82.12
HS543	140	S2	D	2	0.643501109	0.684719203	2.1	1.43792	12.27704211	8.4	491.0816842	336	15.84	2.40	0.52	0.027	32.58	35.07	59.74
HI1633	141	S2	D	2	0.805403501	0.845543105	2.071428571	1.528285973	12.96355789	10.2	725.9592421	571.2	11.82	1.39	0.52	0.016	11.86	7.92	84.17
CS145	142	S2	D	2	0.511972688	0.927295218	3.0625	1.51480224	11.48977368	8.9	735.3455158	569.6	15.39	2.38	0.50	0.033	87.50	75.57	82.98
MP3224	144	S2	D	2	0.643501109	0.643501109	2	1.578306022	11.04783158	10	397.7219368	360	16.08	2.39	0.47	0.024	35.26	17.67	56.85
GW322	145	S2	D	2	0.557598827	0.601264217	2.125	1.424770432	10.98597895	10.1	351.5513263	323.2	14.13	2.21	0.50	0.038	16.85	25.61	47.58
DBW173	146	S2	D	2	0.511972688	0.643501109	2.444444444	1.524451948	11.16205263	9.6	401.8338947	345.6	16.75	2.09	0.49	0.033	17.49	14.94	52.59
DBW16	148	S2	D	2	0.511972688	0.886077124	2.733333333	1.666441	11.6775	12.6	700.65	756	4.27	0.95	0.60	0.015	7.74	8.52	82.83
DBW43	150	S2	D	2	0.463647609	0.725253222	2.545454545	1.346911371	14.07847368	11.7	619.4528421	514.8	16.77	2.41	0.45	0.027	16.78	17.35	63.07
DBW296	151	S2	D	2	0.411516846	0.725253222	2.818181818	1.428506617	11.88866842	4.6	523.1014105	202.4	20.64	4.63	0.58	0.051	109.71	11.87	59.72
DL788-2	153	S2	D	2	0.353741606	0.601264217	2.875	1.77722556	11.43961579	11.6	366.0677053	371.2	5.57	1.05	0.47	0.016	7.95	11.84	42.85
HD3354	154	S2	D	2	0.725253222	0.845543105	2.214285714	1.264899328	10.18818947	11.9	570.5386105	666.4	9.98	2.05	0.58	0.023	11.39	9.23	82.48
CS40	155	S2	D	2	0.463647609	0.463647609	2	1.522193552	15.63431579	11.5	312.6863158	230	18.01	2.88	0.51	0.037	40.78	61.94	31.58
PBW723	159	S2	D	2	0.557598827	0.684719203	2.3	1.2003175	9.296842105	11	371.8736842	440	13.79	2.36	0.55	0.029	18.52	15.43	58.58
PBW65	160	S2	D	2	0.643501109	0.725253222	2.272727273	1.612739304	29.71851579	11	1307.614695	484	14.71	2.40	0.03	0.478	14.85	11.01	65.78
K1006	161	S2	D	2	0.557598827	0.684719203	2.4	1.225560696	10.66652632	10.9	426.6610526	436	32.44	5.23	0.51	0.072	78.51	10.82	58.81
PBW771	163	S2	D	2	0.286756552	1.0131975	3.722222222	1.575529074	10.14576842	12.3	730.4953263	885.6	4.98	0.76	0.50	0.009	9.33	5.15	82.25
WH1124	164	S2	D	2	0.463647609	1.0131975	3.166666667	1.310290863	10.29265263	12	741.0709895	864	4.03	0.67	0.59	0.010	11.97	8.65	91.35
CS89	165	S2	D	2	0.643501109	0.845543105	2.428571429	1.26087795	10.39006316	11.9	581.8435368	666.4	3.77	0.90	0.68	0.014	10.34	7.36	81.76
HD3086	166	S2	D	2	0.557598827	1.107148718	2.95	1.39615164	13.3861	7.9	1070.888	632	9.22	1.39	0.00	0.000	0.00	0.00	106.02
CS4	167	S2	D	2	0.511972688	0.96953211	3	1.46825385	11.01621053	8.7	749.1023158	591.6	0.44	0.16	0.81	0.004	2.47	1.15	89.71
WR544	168	S2	D	2	0.463647609	1.0131975	3	1.652517062	12.40383158	10.4	893.0758737	748.8	15.76	3.42	0.55	0.039	11.24	15.06	94.85
HD3090	171	S2	D	2	0.511972688	0.845543105	2.571428571	1.480774637	12.06539474	3.8	675.6621053	212.8	7.78	1.42	0.53	0.019	11.83	22.23	80.11
LALBAHADUR	172	S2	D	2	0.463647609	1.0131975	3.166666667	1.6255842	10.83593684	5.1	780.1874526	367.2	29.15	4.06	0.45	0.049	27.23	31.78	91.35
HD3362	174	S2	D	2	0.511972688	0.765392826	2.666666667	1.716373138	12.22044737	7.8	586.5814737	374.4	3.38	0.68	0.01	0.637	8.61	8.60	67.17
IC43	175	S2	D	2	0.557598827	1.217054721	3.045454545	1.51620546	12.13616842	12.4	1067.982821	1091.2	10.67	1.53	0.63	0.027	15.17	7.97	114.62
HW2045	178	S2	D	2	0.699425417	1.009937712	2.616457131	1.792869481	12.79375939	8.231877003	914.5649292	578.9400598	0.86	0.36	1.42	0.013	3.72	1.44	31.58
DL153-2	180	S2	D	2	0.511972688	0.927295218	2.875	2.3	9.56744496	9.3211272	612.3164774	596.5521408	8.27	1.60	0.60	0.049	18.17	15.08	83.76
SAFEDLERMA	181	S2	D	2	0.557598827	1.284039775	3.043478261	1.636975704	13.74852632	0	1264.864421	0	0.53	0.29	2.27	0.016	2.14	0.23	120.74
HI1605	186	S2	D	2	0.805403501	0.886077124	2.133333333	2.02369014	14.86585263	10.9	891.9511579	654	8.91	1.55	0.61	0.044	17.79	16.20	89.11
HD2982	187	S2	D	2	0.643501109	1.0131975	3.111111111	1.67480634	12.24844211	8.4	881.8878316	604.8	17.79	3.25	0.62	0.058	12.78	24.01	93.21
GW513	189	S2	D	2	0.927295218	0.96953211	2.058823529	1.576781316	14.9026	7.1	1013.3768	482.8	0.34	0.20	1.50	0.006	2.72	0.20	102.51
NP770	190	S2	D	2	0.765392826	1.0131975	2.444444444	1.971367157	11.62513684	8.3	837.0098526	597.6	0.33	0.21	2.01	0.011	3.88	1.05	105.18
PBW689	191	S2	D	2	0.765392826	0.886077124	2.2	2.842476945	13.08819474	15.4	785.2916842	924	12.51	2.13	0.42	0.023	25.59	27.04	88.47
CS69	192	S2	D	2	0.643501109	0.643501109	2	2.708657438	13.16576842	10.5	473.9676632	378	14.48	2.28	0.52	0.027	26.30	17.35	56.85
GW273	195	S2	D	2	0.601264217	0.886077124	2.6	1.521432105	15.54606316	10.6	932.7637895	636	0.44	0.26	1.57	0.015	1.93	0.00	85.08
CS78	196	S2	D	2	0.557598827	1.0131975	2.944444444	2.441422074	13.95936842	11.9	1005.074526	856.8	0.53	0.27	2.10	0.015	3.34	0.21	95.42
CS71	197	S2	D	2	0.511972688	0.927295218	2.6875	1.684439575	14.418	10.8	922.752	691.2	0.14	0.02	0.32	0.000	3.32	0.99	89.31
WH1129	199	S2	D	2	0.511972688	0.96953211	3.117647059	1.629921782	12.94736316	11.4	880.4206947	775.2	17.79	2.88	0.46	0.033	22.89	13.71	86.93
CS86	200	S2	D	2	0.927295218	0.927295218	2	1.81771065	12.45051579	11.2	796.8330105	716.8	16.30	2.81	0.55	0.049	67.14	73.74	101.07
CS64	201	S2	D	2	0.96953211	0.96953211	2	1.388453655	12.81505263	10.4	871.4235789	707.2	3.69	0.80	0.60	0.012	16.64	22.39	107.38
C591	203	S2	D	2	0.886077124	0.886077124	2	2.033182069	11.84683729	9.2616	710.8102374	555.696	13.63	2.41	0.44	0.026	60.86	17.37	94.75
K88	204	S2	D	2	0.886077124	0.886077124	2	1.80642532	12.93541053	12.5	776.1246316	750	20.76	2.95	0.47	0.041	53.02	55.38	94.75
KUNDAN	205	S2	D	2	0.699425417	1.009937712	2.616457131	1.792869481	12.79375939	8.231877003	914.5649292	578.9400598	9.21	1.44	0.65	0.052	16.84	14.60	44.22
HI617	208	S2	D	2	0.557598827	1.058823639	2.789473684	2.044137787	12.23526316	3.6	929.88	273.6	16.72	2.87	0.51	0.034	30.41	28.63	103.78
HD2733	209	S2	D	2	0.511972688	1.0131975	2.722222222	1.909587398	13.45149474	6.2	968.5076211	446.4	5.27	0.95	0.66	0.016	10.41	8.35	100.03
Hindi62	211	S2	D	2	0.557598827	1.159279481	2.761904762	1.669100717	14.34	4.7	1204.56	394.8	9.48	1.55	0.46	0.016	9.86	8.36	115.63
CS46	212	S2	D	2	0.511972688	0.96953211	2.823529412	1.533990081	12.10878842	6.7	823.3976126	455.6	3.09	0.70	0.62	0.012	5.42	4.06	92.22
HUW838	213	S2	D	2	0.557598827	1.058823639	2.684210526	2.19336288	9.879705263	7.3	750.8576	554.8	0.46	0.23	1.42	0.009	2.42	0.88	106.19
HD2009	214	S2	D	2	0.511972688	1.217054721	2.909090909	1.983366391	14.03549474	4.7	1235.123537	413.6	17.73	3.36	0.04	0.462	25.01	39.86	117.58
HD2851	215	S2	D	2	0.557598827	1.159279481	2.80952381	1.999521965	13.88175789	3.5	1166.067663	294	2.89	0.59	0.58	0.009	5.09	3.91	114.40
WH1080_1	218	S2	D	2	0.601264217	1.107148718	2.65	1.646449938	15.07168421	3.6	1205.734737	288	5.09	0.98	0.01	0.509	12.40	22.85	112.33
CS15	219	S2	D	2	0.286756552	0.886077124	3.333333333	1.546005375	12.88857895	4.8	773.3147368	288	1.58	0.31	0.82	0.007	2.91	1.71	73.58
DBW303	221	S2	D	2	0.463647609	1.369438406	3.25	2.027349975	13.58421053	6.3	1304.084211	604.8	1.35	0.34	0.85	0.009	4.67	1.74	120.24
CS100	222	S2	D	2	0.557598827	0.845543105	2.642857143	1.991350819	11.44042105	7.2	640.6635789	403.2	0.68	0.23	0.96	0.007	2.31	0.66	78.70
WH1142	226	S2	D	2	0.557598827	1.159279481	2.857142857	1.4	11.6	7.3	974.4	613.2	3.09	0.64	0.74	0.012	5.98	6.61	113.98
K1317	229	S2	D	2	0.557598827	1.159279481	3	1.912715996	13.47757895	4.9	1132.116632	411.6	18.19	2.38	0.44	0.030	31.29	29.60	110.69
HI1628	231	S2	D	2	0.511972688	1.107148718	3	2.015459824	13.63452632	4.9	1090.762105	392	13.58	2.18	0.48	0.027	40.23	48.52	105.08
Kharchia65	232	S2	D	2	0.725253222	0.765392826	2.083333333	3.777650638	15.38681053	5.9	738.5669053	283.2	17.40	1.82	0.44	0.033	32.46	22.41	71.94
RAJ4238	234	S2	D	2	0.557598827	1.570796327	3.08	1.892457827	13.32476842	11.2	1332.476842	1120	31.74	4.73	0.51	0.057	58.74	58.89	129.38
CS14	235	S2	D	2	0	0.511972688	4.333333333	1.807340298	38.3088	7.6	919.4112	182.4	1.39	0.34	0.67	0.007	4.36	3.43	23.55
HD2987	238	S2	D	2	0.511972688	1.217054721	3	1.80165334	12.09307368	8.6	1064.190484	756.8	14.97	3.15	0.50	0.036	23.19	24.85	115.80
K65	241	S2	D	2	0.411516846	1.107148718	3.1	1.429199112	12.10647368	10.1	968.5178947	808	12.84	1.67	0.01	0.393	12.55	5.93	103.43
HD3226	243	S2	D	2	0.765392826	1.159279481	2.523809524	1.691284737	14.222	10.9	1194.648	915.6	17.43	3.33	0.50	0.047	40.45	41.46	120.74
CS18	245	S2	D	2	1.0131975	1.0131975	2	1.651431235	13.89781053	6.7	1000.642358	482.4	17.36	3.37	0.52	0.034	45.89	61.56	113.70
MP1203	246	S2	D	2	1.107148718	1.107148718	2	1.684709494	11.3052	10.2	904.416	816	14.13	2.26	0.03	0.669	9.52	10.84	126.04
CS92	247	S2	D	2	0.96953211	0.96953211	2	1.631862867	15.07878947	7.9	1025.357684	537.2	4.40	0.68	0.60	0.011	6.77	11.40	107.38
DBW88	248	S2	D	2	0.927295218	0.96953211	1.882352941	1.86040374	15.46105263	8.9	1051.351579	605.2	10.79	1.81	0.58	0.022	29.21	21.71	101.07
SHARBATISONARA	249	S2	D	2	1.058823639	1.284039775	2.086956522	2.103101384	13.61172632	6.3	1252.278821	579.6	15.19	1.74	0.39	0.020	21.77	10.62	132.69
HS490	250	S2	D	2	0.845543105	0.845543105	2	1.908680795	15.0094	9.6	840.5264	537.6	19.75	2.27	0.39	0.023	19.85	9.30	88.43
Raj4083	251	S2	D	2	1.058823639	1.217054721	2.181818182	1.670677196	17.4464	5.9	1535.2832	519.2	17.52	2.11	0.36	0.023	37.19	25.05	132.69
DBW39	254	S2	D	2	1.159279481	1.284039775	2.086956522	1.81174202	15.96482105	0	1468.763537	0	20.22	2.53	0.49	0.026	55.10	19.74	137.79
CS23	256	S2	D	2	1.107148718	1.159279481	2.047619048	1.798802344	15.21642105	6.6	1278.179368	554.4	17.20	2.03	0.44	0.025	22.11	13.01	126.96
ISTSAMNYT406	257	S2	D	2	1.159279481	1.284039775	2.086956522	1.937994812	13.84063158	9.4	1273.338105	864.8	21.10	2.64	0.40	0.025	33.27	12.14	137.79
NIAW3170	259	S2	D	2	1.217054721	1.217054721	2	1.5780786	15.09726316	11.2	1328.559158	985.6	19.60	2.43	0.43	0.023	39.12	10.20	138.98
JAUW672	260	S2	D	2	1.217054721	1.284039775	2.043478261	2.008832044	14.73631579	10.2	1355.741053	938.4	18.75	2.22	0.43	0.023	36.03	17.61	139.24
LERMAROJO	261	S2	D	2	1.159279481	1.159279481	2	1.773090228	13.63688421	7.5	1145.498274	630	10.14	1.59	0.44	0.018	26.09	13.64	132.70
DBW17	262	S2	D	2	1.217054721	1.284039775	2.043478261	1.881351656	13.24475789	10.8	1218.517726	993.6	9.05	1.44	0.42	0.019	25.17	19.73	139.24
HD2824	264	S2	D	2	1.107148718	1.284039775	2.173913043	1.971895219	11.94315789	7	1098.770526	644	6.55	0.97	0.42	0.011	21.66	14.90	138.83
HD2985	265	S2	D	2	1.159279481	1.159279481	2	1.924924112	14.62976842	7.9	1228.900547	663.6	7.83	1.51	0.45	0.017	16.06	12.23	132.70
HI1634	268	S2	D	2	1.107148718	1.107148718	2	1.98733821	16.40271579	11.4	1312.217263	912	3.75	0.61	0.58	0.010	10.95	6.34	126.04
WH1105	269	S2	D	2	1.058823639	1.058823639	2	1.978422926	14.19473684	9.6	1078.8	729.6	4.37	0.86	0.43	0.011	12.77	7.10	120.24
PBW175	272	S2	D	2	1.217054721	1.217054721	2	1.85727291	15.31503158	7.8	1347.722779	686.4	15.14	2.17	0.37	0.022	26.66	10.00	138.98
WH5420	274	S2	D	2	0.96953211	0.96953211	2	1.61090538	12.66973684	5.5	861.5421053	374	8.10	1.30	0.51	0.018	18.77	19.04	107.38
HUW468	275	S2	D	2	1.159279481	1.159279481	2	1.695698815	12.98458947	5.8	1090.705516	487.2	7.31	0.94	0.44	0.011	14.90	8.31	132.70
VL829	276	S2	D	2	1.284039775	1.284039775	2	1.932779633	14.4648	6.4	1330.7616	588.8	14.21	2.10	0.40	0.021	37.08	11.64	146.00
HW2004	277	S2	D	2	0.96953211	1.0131975	2.055555556	3.1728411	15.52644211	8.1	1117.903832	583.2	9.79	1.51	0.47	0.017	18.50	12.17	108.61
Excalibur	278	S2	D	2	1.159279481	1.217054721	2.045454545	1.890112981	13.54087368	6.4	1191.596884	563.2	11.05	1.32	0.41	0.015	22.44	10.34	133.10
NP715	280	S2	D	2	1.159279481	1.284039775	2.086956522	2.998070295	15.78029474	6.4	1451.787116	588.8	11.18	1.47	0.59	0.019	26.43	31.44	137.79
HD3118	281	S2	D	2	1.058823639	1.058823639	2	2.030918778	14.33741053	9.2	1089.6432	699.2	10.48	1.27	0.49	0.017	24.79	18.11	120.24
RAC875	282	S2	D	2	1.217054721	1.284039775	2.043478261	1.438248756	12.94345263	11.3	1190.797642	1039.6	13.20	1.79	0.42	0.021	32.32	35.40	139.24
Halna	283	S2	D	2	1.107148718	1.159279481	2.047619048	1.617592296	14.35657895	9.8	1205.952632	823.2	4.27	0.70	0.56	0.010	16.61	17.80	126.96
RAJ3765	284	S2	D	2	0.805403501	0.927295218	2.1875	1.775108362	13.30328838	6.20658	851.4104563	397.22112	4.71	0.79	0.68	0.013	10.75	17.68	94.48
HI1531	286	S2	D	2	1.058823639	1.217054721	2.136363636	2.230244755	12.44143158	8.8	1094.845979	774.4	4.61	0.73	0.49	0.009	16.40	6.41	130.65
HUW510	287	S2	D	2	1.107148718	1.217054721	1.818181818	1.729887984	14.12484211	10.4	1242.986105	915.2	12.92	1.54	0.44	0.014	18.53	8.59	126.04
HD3059	290	S2	D	2	1.107148718	1.107148718	2	2.062768953	16.67781053	7.9	1334.224842	632	14.26	2.27	0.47	0.023	30.62	16.10	126.04
WH730	291	S2	D	2	0.927295218	0.96953211	2.058823529	2.53681881	14.31221053	7.8	973.2303158	530.4	16.86	2.20	0.43	0.021	19.52	9.16	102.51
DBW14	292	S2	D	2	1.058823639	1.058823639	2.315789474	1.725725707	11.43342105	11.4	868.94	866.4	9.47	1.51	0.43	0.017	10.29	8.26	125.58
RAJ4120	293	S2	D	2	0.805403501	0.927295218	2.1875	1.668632851	14.02494737	7.6	897.5966316	486.4	6.99	1.01	0.58	0.012	9.03	6.40	94.48
HD2888	294	S2	D	2	0.725253222	0.765392826	2.083333333	3.077259564	11.99324211	10.9	575.6756211	523.2	9.57	1.48	0.46	0.019	17.96	11.23	71.94
Np866	295	S2	D	2	0.845543105	0.927295218	2.125	3.604345189	12.2754	13.1	785.6256	838.4	13.42	1.85	0.42	0.024	16.81	10.74	95.16
HD2894	296	S2	D	2	1.0131975	1.159279481	2.142857143	1.733254939	15.27877895	8	1283.417432	672	15.44	2.09	0.47	0.021	30.74	18.98	124.61
HD2932	298	S2	D	2	1.107148718	1.217054721	2.090909091	1.637205313	13.70394737	12.6	1205.947368	1108.8	9.05	1.37	0.48	0.013	11.67	12.02	131.69
